# Supplementary material for: Crustose coralline algae increased framework and diversity on ancient coral reefs
Source: PLoS One. 2017 Aug 4;12(8):e0181637. doi: 10.1371/journal.pone.0181637 (PMC5544230; doi:10.1371/journal.pone.0181637)
Supplement: S1 Database — (XLS) [file pone.0181637.s001.xls]

## Sheet: CCA Database
PBDBNo	PAREDNO	Algae_score	BIN	Stage	min_ma	max_ma	Paleolat		Region	Reef_type	Primary_builder	Secondary_builder	Coral_diversity	Dweller_diversity	Coral_morphology	Coral_morphology_II	Thick	Bathymetry	Environment	SubEnviron	Notes on Algae Score
89434	3977	1	Cenozoic 6	Pleistocene	0.01	0.8	37	N	Oceanea	True Reef	Coral	Red Algae	NA	28			55	Above FWWB	Margin of deep basins (shelf margin)	Shelf/platform margin	Coralline algae id'd as secondary framework builder
127244	3983	1	Cenozoic 6	Pleistocene	0.01	0.8	-17.8	S	Oceanea	True Reef	Coral	Red Algae	5	13	Massive	Massive	2.6	Above FWWB	Margin of deep basins (shelf margin)	Shelf/platform margin	Facies id'd in lit. as coralgal framestone
80596	3544	1	Cenozoic 6	Pleistocene	0.01	0.13	23.3	N	Indian	True Reef	Coral	Red Algae	7	12	Branching	Branching	0.3	Above FWWB	Margin of deep basins (shelf margin)	Shelf/platform margin	Coralline algae id'd in lit. as primary framework builder
80599	3544	1	Cenozoic 6	Pleistocene	0.01	0.13	23.3	N	Indian	True Reef	Coral	Red Algae	1	22			0.6	Above FWWB	Margin of deep basins (shelf margin)	Shelf/platform margin	Coralline algae id'd in lit. as primary framework builder
80600	3544	1	Cenozoic 6	Pleistocene	0.01	0.13	23.3	N	Indian	True Reef	Red Algae	Coral	3	19			0.3	Above FWWB	Margin of deep basins (shelf margin)	Shelf/platform margin	Coralline algae id'd in lit. as primary framework builder
80612	3800	2	Cenozoic 6	Pleistocene	0.01	0.13	18.5	N	Caribbean	True Reef	Coral	Red Algae	7	16	Branching	Branching	30	Above FWWB	Shallow intraplatform	Intra shelf/platform	Coralline algae id'd in PARED as secondary framework builder, noted in literature as abundant
80806	3804	2	Cenozoic 6	Pleistocene	0.01	0.13	-15.4	S	Oceanea	True Reef	Coral	Red Algae	20	24	Branching	Massive	96	Above FWWB	Shallow intraplatform	Intra shelf/platform	Coral framework with abundant CCA noted inliterature
89247	3965	1	Cenozoic 6	Pleistocene	0.01	0.13	-4.3	S	Indian	True Reef	Coral	Red Algae	6	17	Massive	Branching	2.75	Above FWWB	Atoll	Shelf/platform margin	CCA specified in lit as framework builder
89435	3978	1	Cenozoic 6	Pleistocene	0.01	0.13	-23.1	S	Oceanea	True Reef	Coral	Red Algae	2	9	Branching	Massive	23	Above FWWB	Margin of deep basins (shelf margin)	Shelf/platform margin	Coral and coralline algae id'd in lit. as framework builders
89441	3980	1	Cenozoic 6	Pleistocene	0.01	0.13	-15.6	S	Oceanea	True Reef	Coral	Red Algae	11	13	Branching	Branching	55.7	Above FWWB	Atoll	Shelf/platform margin	Framework described in lit as "coralgal". CCA crusts described as thick and abundant
165868	3544	1	Cenozoic 6	Pleistocene	0.01	0.13	22.4	N	Indian	True Reef	Coral	Red Algae	4	15	Branching	Branching	4	Above FWWB	Margin of deep basins (shelf margin)	Shelf/platform margin	Coralline algae id'd in lit. as primary framework builder
87876	3931	1	Cenozoic 6	Pleistocene	0.01	0.13	27.6	N	Tethys/Mediterranean	True Reef	Coral	Red Algae	9	32				Above FWWB	Margin of shallow basins (platform margin)	Shelf/platform margin	Coral and coralline algae id'd in lit. as framework builders
80902	3751	3	Cenozoic 6	Pleistocene	0.01	0.13	12.3	N	Caribbean	True Reef	Coral	Red Algae	2	6	Branching	Branching	35	Above FWWB	Margin of deep basins (shelf margin)	Slope/ramp	Coralline algae locally abundat and important, but do not bind the reef material
81015	3807	1	Cenozoic 6	Pleistocene	0.01	0.13	-20.3	S	Indian	True Reef	Red Algae	Coral	6	23	Massive	Branching	3	Above FWWB	Shallow intraplatform	Intra shelf/platform	Coral and coralline algae id'd in lit. as framework builders
105526	3973	1	Cenozoic 6	Pleistocene	0.01	0.13	20.6	N	West Pacific	Biostrome	Red Algae	Coral	3	21	Branching	Encrusting	4.5	Below FWWB	Upper slope or inner ramp	Slope/ramp	Coral and coralline algae id'd in lit. as framework builders
89415	3973	1	Cenozoic 6	Pleistocene	0.01	0.13	20.7	N	West Pacific	Biostrome	Red Algae	Coral	2	11	Branching	Encrusting	4.5	Below FWWB	Upper slope or inner ramp	Slope/ramp	Coralline algae id'd in lit. as primary framework builder
89249	3967	2	Cenozoic 6	Pleistocene	0.01	0.13	-12.8	S	Indian	True Reef	Coral	Red Algae	4	15	Branching	Encrusting	18.2	Above FWWB	Margin of shallow basins (platform margin)	Shelf/platform margin	CCA noted as abundant in framework and encrusting
127220	3983	1	Cenozoic 6	Pleistocene	0.01	0.8	-17.8	S	South Pacific	True Reef	Coral	Red Algae	5	10	Massive		2.47		Margin of deep basins (shelf margin)	Shelf/platform margin	Framework described in lit as "coralgal". CCA crusts described as thick and abundant
127245	3983	3	Cenozoic 6	Pleistocene	0.01	0.8	-17.8	S	South Pacific	True Reef	Microbialite	Coral					4.8		Margin of deep basins (shelf margin)	Shelf/platform margin	Mainly microbial framework
127248	3983	1	Cenozoic 6	Pleistocene	0.01	0.8	-17.8	S	South Pacific	True Reef	Coral	Red Algae	2	8			0.72		Margin of deep basins (shelf margin)	Shelf/platform margin	Framework described in lit as "coralgal"
127254	3983	1	Cenozoic 6	Pleistocene	0.01	0.8	-17.8	S	South Pacific	True Reef	Coral	Red Algae	11	20			15.5		Margin of shallow basins (platform margin)	Shelf/platform margin	Framework described in lit as "coralgal"
89432	3977	3	Cenozoic 6	Pleistocene	0.01	0.8	-23.1	S	Oceanea	True Reef	Coral	Coral	4	9			55		Margin of shallow basins (platform margin)	Shelf/platform margin	CCA present and encrusting as "veneers", but corals main framework builder
109502	NA	1	Cenozoic 6	Pleistocene	0.01	0.8	-22	S	Oceanea	True Reef	Coral	Red Algae	13	36	Massive	Branching					Framework described in lit as "coralgal"
89554	3982	1	Cenozoic 6	Pleistocene	0.01	2.58	-17.9	S	Oceanea	True Reef	Coral	Red Algae	8	13				Above FWWB	Margin of deep basins (shelf margin)	Shelf/platform margin	Framework described in lit as "coralgal"
89555	3983	1	Cenozoic 6	Pleistocene	0.01	2.58	-18.1	S	Oceanea	True Reef	Coral	Red Algae	7	11				Above FWWB	Margin of deep basins (shelf margin)	Shelf/platform margin	Framework described in lit as "coralgal"
89556	3984	1	Cenozoic 6	Pleistocene	0.01	2.58	-17.9	S	Oceanea	True Reef	Coral	Red Algae	7	11				Above FWWB	Margin of deep basins (shelf margin)	Shelf/platform margin	Framework described in lit as "coralgal"
127251	3983	3	Cenozoic 6	Pleistocene	0.01	2.6				Bioconstruction	Coral	Red Algae	2	7				Above FWWB	Margin of deep basins (shelf margin)		Rhodoliths id'd in lit. as primary cmponent
71151	3269	3	Cenozoic 6	Pleistocene	1.8	2.58	22.7	N	East Pacific	True Reef	Coral	Red Algae	4	12			5	Above FWWB	Marginal marine- coastal- siliciclastic shelf	Intra shelf/platform	Coralline algae id'd in lit. as primary cmponent
71144	2470	3	Cenozoic 6	Pliocene	2.58	3.6	36.9	N	East Pacific	Biostrome	Coral	Coral	1	21	Branching	Branching	2	Above FWWB	Marginal marine- coastal- siliciclastic shelf	Intra shelf/platform	Rhodoliths id'd in lit. as primary cmponent
34432	664	3	Cenozoic 6	Miocene	5.3	7.2	37.3	N	Tethys/Mediterranean	True Reef	Coral	Red Algae	1	6	Branching	Branching	55	Above FWWB	Marginal marine- coastal- siliciclastic shelf	Intra shelf/platform	CCA associated as crusts on reef
34433	665	3	Cenozoic 6	Miocene	5.3	7.2	37.1	N	Tethys/Mediterranean	True Reef	Coral	Microbes	1	5	Branching	Branching	5	Above FWWB	Marginal marine- coastal- siliciclastic shelf	Intra shelf/platform	CCA associated as crusts on reef
34472	1167	2	Cenozoic 6	Miocene	5.3	7.2	37.2	N	Tethys/Mediterranean	Reef mound	Other Algae	Coral	1	14	Branching	Branching	40	Below FWWB	Upper slope or inner ramp	Slope/ramp	CCA significantly encrust
34688	3205	1	Cenozoic 6	Miocene	5.3	7.2	39.7	N	Tethys/Mediterranean	True Reef	Coral	Red Algae	3	21	Branching	Massive	30	Above FWWB	Margin of shallow basins (platform margin)	Shelf/platform margin	CCA id'd as secondary builder in lit
151429	NA	3	Cenozoic 6	Miocene	5.3	23				Biostrome	Coral	Coral	6	10							CCA present but not major component
69787	666	3	Cenozoic 6	Miocene	5.33	11.62	37.1	N	Tethys/Mediterranean	True Reef	Coral	Coral	1	16	Lamellar-Platy	Branching	10	Above FWWB	Marginal marine- coastal- siliciclastic shelf	Intra shelf/platform	CCA present but noted as insignificant to frame building
69855	679	3	Cenozoic 6	Miocene	5.33	11.62	39.9	N	Tethys/Mediterranean	True Reef	Coral	Coral	3	14	Branching	Massive	100	Above FWWB	Margin of shallow basins (platform margin)	Shelf/platform margin	Corals major framework builder, but CCA in matrix
69924	678	1	Cenozoic 6	Miocene	5.33	11.62	37.4	N	Tethys/Mediterranean	True Reef	Coral	Red Algae	8	14	Massive	Branching	45	Above FWWB	Marginal marine- coastal- siliciclastic shelf	Intra shelf/platform	CCA contribute secondarily to framework
70515	649	2	Cenozoic 6	Miocene	5.33	11.62	37.8	N	Tethys/Mediterranean	True Reef	Coral	Red Algae	3	14	Massive	Branching	80	Above FWWB	Marginal marine- coastal- siliciclastic shelf	Intra shelf/platform	Coralline algae abundundant but specifically not framework
69812	651	1	Cenozoic 6	Miocene	5.33	7.24	38.1	N	Tethys/Mediterranean	True Reef	Coral	Red Algae	1	24	Branching	Branching	15	Above FWWB	Marginal marine- coastal- siliciclastic shelf	Intra shelf/platform	CCA id'd in lit as main constructor, contribute to framebuilding
69898	965	3	Cenozoic 6	Miocene	5.33	7.24	43.2	N	Tethys/Mediterranean	True Reef	Coral	Red Algae	1	12	Massive	Massive	10	Above FWWB	Marginal marine- coastal- siliciclastic shelf	Intra shelf/platform	Acquabona reef; CCA present but variable in amount
69899	965	2	Cenozoic 6	Miocene	5.33	7.24	43.3	N	Tethys/Mediterranean	True Reef	Coral	Red Algae	4	28	Massive	Massive	15	Above FWWB	Marginal marine- coastal- siliciclastic shelf	Intra shelf/platform	Castelnuovo reef; CCA noted as abundant in the literature
69923	966	1	Cenozoic 6	Miocene	5.33	7.24	37.6	N	Tethys/Mediterranean	True Reef	Coral	Red Algae	2	11	Massive	Massive	1	Above FWWB	Marginal marine- coastal- siliciclastic shelf	Intra shelf/platform	Lit.notes that buildup composed of corals, CCA, worm tubes and microbes. Coralline algae id'd in PARED as secondary framework builder
70513	806	1	Cenozoic 6	Miocene	5.33	7.24	35.3	N	Tethys/Mediterranean	True Reef	Coral	Red Algae	3	31	Massive	Massive	5	Above FWWB	Margin of shallow basins (platform margin)	Shelf/platform margin	Lit. notes dominance of red algae. Coralline algae id'd in PARED as secondary framework builder
70885	3579	1	Cenozoic 6	Miocene	5.33	7.24	35.4	N	Tethys/Mediterranean	True Reef	Coral	Red Algae	1	24			3.5	Above FWWB	Margin of shallow basins (platform margin)	Shelf/platform margin	Reef is id'd as coral-algal, CCA being algae
70888	3581	1	Cenozoic 6	Miocene	5.33	7.24	35.1	N	Tethys/Mediterranean	Reef mound	Coral	Red Algae	2	15	Massive	Massive	5	Above FWWB	Margin of shallow basins (platform margin)	Shelf/platform margin	Reef is id'd as coral-algal, CCA being algae
138020	3205	1	Cenozoic 6	Miocene	5.33	7.24	39.6	N	Tethys/Mediterranean	True Reef	Coral	Red Algae	1	10	Lamellar-Platy	Branching	2.5	Above FWWB	Margin of shallow basins (platform margin)	Shelf/platform margin	Frameworks heavily encrusted and bound by CCA
138020	3205	1	Cenozoic 6	Miocene	5.33	7.24	39.6	N	Tethys/Mediterranean	True Reef	Coral	Red Algae	3	15	Branching	Branching	2	Above FWWB	Margin of shallow basins (platform margin)	Shelf/platform margin	Frameworks heavily encrusted and bound by CCA
138030	3205	1	Cenozoic 6	Miocene	5.33	7.24	39.6	N	Tethys/Mediterranean	True Reef	Coral	Red Algae	1	13	Massive	Massive	30	Above FWWB	Margin of shallow basins (platform margin)	Shelf/platform margin	Frameworks heavily encrusted and bound by CCA
138032	3205	1	Cenozoic 6	Miocene	5.33	7.24	39.6	N	Tethys/Mediterranean	True Reef	Coral	Red Algae	1	14	Lamellar-Platy	Lamellar-Platy	65	Above FWWB	Margin of shallow basins (platform margin)	Shelf/platform margin	Frameworks heavily encrusted and bound by CCA
147180	NA	2	Cenozoic 6	Miocene	7.2	11.6	37.2	N	Tethys/Mediterranean	True Reef	Coral	Coral	5	11			3				CCA occur as thin coatings or signif. encrusting on the coral colonies and as fragments and small rhodoliths in the internal sediment filling the spaces between the coral. Certain genera noted as part of framework assemblage
149233	NA	2	Cenozoic 6	Miocene	7.2	11.6	37.5	N	Tethys/Mediterranean	True Reef	Coral	Coral	3	8			3.5				CCA-coral growths make up developing stages of reef, CCA significantly encrust corals
34690	866	1	Cenozoic 6	Miocene	7.24	11.62	35	N	Tethys/Mediterranean	True Reef	Coral	Red Algae	3	46	Branching	Massive	55	Above FWWB	Margin of deep basins (shelf margin)	Shelf/platform margin	Lit notes reefs dominated by corals and CCA. CCA id'd in PARED as secondary framework builder
34733	662	2	Cenozoic 6	Miocene	7.24	11.62	37.5	N	Tethys/Mediterranean	True Reef	Coral	Red Algae	5	11	Branching	Branching	8	Above FWWB	Marginal marine- coastal- siliciclastic shelf	Intra shelf/platform	Corals noted as heavily associated with and encrusted by corallines in lit
34735	NA	3	Cenozoic 6	Miocene	7.24	11.62	37.5	N	Tethys/Mediterranean	True Reef	Coral	Coral	5	6	Massive	Branching	35	Above FWWB	Marginal marine- coastal- siliciclastic shelf	Intra shelf/platform	Little CCA associated with deposit
34735	NA	3	Cenozoic 6	Miocene	7.24	11.62	37.5	N	Tethys/Mediterranean	True Reef	Coral	Coral	2	5	Branching	Massive	40	Above FWWB	Marginal marine- coastal- siliciclastic shelf	Intra shelf/platform	Little CCA associated with deposit
69896	712	3	Cenozoic 6	Miocene	7.24	11.62	35.8	N	Tethys/Mediterranean	Biostrome	Coral	Coral	1	5	Encrusting	Encrusting	4	Above FWWB	Shallow intraplatform	Intra shelf/platform	Coralline algae noted as unimportant to framework
69903	648	1	Cenozoic 6	Miocene	7.24	11.62	30.3	N	Tethys/Mediterranean	True Reef	Coral	Red Algae	4	12	Massive	Branching	5	Above FWWB	Marginal marine- coastal- siliciclastic shelf	Intra shelf/platform	CCA contribute secondarily to framework
69909	719	2	Cenozoic 6	Miocene	7.24	11.62	30.8	N	Tethys/Mediterranean	True Reef	Coral	Red Algae	3	11	Massive	Massive	12	Above FWWB	Margin of shallow basins (platform margin)	Shelf/platform margin	Coralline algae form a significant part of the reef volume. They occur as crusts which bind and connect coral colonies
70514	1835	2	Cenozoic 6	Miocene	7.24	11.62	38.4	N	Tethys/Mediterranean	True Reef	Coral	Coral	2	7	Branching	Branching	10	Above FWWB		Intra shelf/platform	CCA signif encrust reef
70514	1835	1	Cenozoic 6	Miocene	7.24	11.62	38.4	N	Tethys/Mediterranean	True Reef	Coral	Red Algae	2	12	Branching	Encrusting	20	Above FWWB		Intra shelf/platform	CCA contribute to 40% of framework
34873	685	1	Cenozoic 5	Miocene	11.62	15.97	26.5	N	Tethys/Mediterranean	True Reef	Coral	Red Algae	15	28			40	Above FWWB	Margin of shallow basins (platform margin)	Intra shelf/platform	CCA noted in lit as contributing to reef framework
32515	3227	1	Cenozoic 5	Miocene	12.7	13.7	50.8	N	Tethys/Mediterranean	True Reef	Coral	Red Algae	5	24	Massive	Branching	5	Above FWWB	Margin of shallow basins (platform margin)	Shelf/platform margin	Corallines noted in lit as encusting/ contributing to reef framework
34466	3235	1	Cenozoic 5	Miocene	13.8	15.97	-41.2	S	Oceanea	Reef mound	Coral	Red Algae	5	12	Branching	Massive	5	Above FWWB	Shallow intraplatform	Intra shelf/platform	Algal limestone and reef builing corals
69779	1978	3	Cenozoic 5	Miocene	13.8	15.97	37.1	N	Tethys/Mediterranean	True Reef	Oyster	Coral	8	21	Branching	Lamellar-Platy	4	Above FWWB	Marginal marine- coastal- siliciclastic shelf	Intra shelf/platform	CCA present but not signif framework, encrusting or binding
69908	1981	2	Cenozoic 5	Miocene	13.8	15.97	30.3	N	Tethys/Mediterranean	True Reef	Coral	Red Algae	3	12	Branching	Branching	12	Above FWWB	Margin of shallow basins (platform margin)	Intra shelf/platform	CCA signif binding/encrusting component, not always in framework
70064	2026	1	Cenozoic 5	Miocene	13.8	15.97	37.4	N	East Pacific	True Reef	Coral	Red Algae	7	17	Branching	Lamellar-Platy		Above FWWB			ID'd as coralgal in lit
70048	1624	2	Cenozoic 5	Miocene	13.8	15.97	42.9	N	Tethys/Mediterranean	True Reef	Coral	Red Algae	9	14	Branching	Branching	15	Above FWWB	Marginal marine- coastal- siliciclastic shelf	Intra shelf/platform	No in-situ framework, CCA bind displaced corals together in sturctures
70048	1624	3	Cenozoic 5	Miocene	13.8	15.97	42.9	N	Tethys/Mediterranean	True Reef	Coral	Coral	1	2	Branching	Branching	15	Above FWWB	Marginal marine- coastal- siliciclastic shelf	Intra shelf/platform	CCA secondary to other orgs
70048	1624	3	Cenozoic 5	Miocene	13.8	15.97	42.9	N	Tethys/Mediterranean	True Reef	Coral	Coral	3	4	Branching	Branching	4	Above FWWB	Marginal marine- coastal- siliciclastic shelf	Intra shelf/platform	CCA secondary to other rgs
151414	NA	3	Cenozoic 5	Miocene	16	20.4	42.7	N	Tethys/Mediterranean	Bioconstruction	Coral	Coral	7	21	Massive	Lamellar-Platy-Platy	4.5		Marginal marine- coastal- siliciclastic shelf	Intra shelf/platform	CCA significant in matrix,mot binding or as framework
25254	656	1	Cenozoic 5	Miocene	22	22.4	21.6	N	Tethys/Mediterranean	True Reef	Coral	Red Algae	10	24	Massive	Branching	25	Above FWWB	Marginal marine- coastal- siliciclastic shelf	Intra shelf/platform	CCA noted in lit as contributing to primary and secondary framework
69927	1996	1	Cenozoic 5	Miocene	22	22.4	40.6	N	Tethys/Mediterranean	True Reef	Red Algae	Coral	6	23	Massive	Encrusting	16	Above FWWB	Marginal marine- coastal- siliciclastic shelf	Intra shelf/platform	CCA id'd in lit as most important constructor
69928	1996	2	Cenozoic 5	Miocene	22	22.4	40.6	N	Tethys/Mediterranean	Bioherm	Coral	Coral	4	9	Massive	Lamellar-Platy	2	Above FWWB	Marginal marine- coastal- siliciclastic shelf	Intra shelf/platform	CCA common and encrusting
69928	1996	3	Cenozoic 5	Miocene	22	22.4	40.6	N	Tethys/Mediterranean	True Reef	Coral	Oyster	4	6	Massive	Lamellar-Platy	4	Above FWWB	Marginal marine- coastal- siliciclastic shelf	Intra shelf/platform	CCA noted as unimportant
69929	1996	3	Cenozoic 5	Miocene	22	22.4	40.6	N	Tethys/Mediterranean	Bioherm	Coral	Coral	3	8	Branching	Branching	20	Above FWWB	Marginal marine- coastal- siliciclastic shelf	Intra shelf/platform	CCA noted as present, not abundant
69929	1996	3	Cenozoic 5	Miocene	22	22.4	40.6	N	Tethys/Mediterranean	Reef mound	Coral	Coral	1	3	Branching	Branching	4	Above FWWB	Marginal marine- coastal- siliciclastic shelf	Intra shelf/platform	CCA noted as present, not abundant
25370	687	2	Cenozoic 4	Oligocene	23	28.1	38	N	Tethys/Mediterranean	True Reef	Coral	Coral	14	21	Massive	Massive	12	Above FWWB	Margin of shallow basins (platform margin)	Shelf/platform margin	Coralline algae common and encrustin
25371	687	2	Cenozoic 4	Oligocene	23	28.1	38	N	Tethys/Mediterranean	True Reef	Coral	Coral	8	17	Massive	Massive	9	Above FWWB	Margin of shallow basins (platform margin)	Shelf/platform margin	CCA common and encrusting
25372	687	2	Cenozoic 4	Oligocene	23	28.1	38	N	Tethys/Mediterranean	True Reef	Coral	Coral	12	12	Branching	Branching	5	Above FWWB	Margin of shallow basins (platform margin)	Shelf/platform margin	CCA present and encrusting or binding
27541	693	2	Cenozoic 4	Oligocene	23	28.1	42.7	N	Tethys/Mediterranean	True Reef	Coral	Red Algae	21	37	Massive	Branching	60	Above FWWB	Margin of shallow basins (platform margin)	Shelf/platform margin	"Strong encrustations" of CCA
31271	2881	1	Cenozoic 4	Oligocene	23	28.1	17.7	N	Caribbean	True Reef	Coral	Red Algae	20	41	Massive	Massive	42	Above FWWB	Margin of shallow basins (platform margin)	Shelf/platform margin	CCA "ranked as important framebuilders"
34504	2072	1	Cenozoic 4	Oligocene	23	28.1	16.3	N	Caribbean	True Reef	Coral	Red Algae	7	9	Branching	Encrusting	21	Above FWWB		Shelf/platform margin	CCA noted in lit as frame species
36242	882	1	Cenozoic 4	Oligocene	23	28.1	26	N	Tethys/Mediterranean	True Reef	Coral	Red Algae	1	9	Massive	Massive	15	Above FWWB	Marginal marine- coastal- siliciclastic shelf	Intra shelf/platform	CCA noted in lit as framebuilder
34501	2073	1	Cenozoic 4	Oligocene	23.03	33.9	16.2	N	Caribbean	Biostrome	Coral	Red Algae	6	8	Branching	Encrusting	2	Above FWWB		Shelf/platform margin	CCA noted in lit as frame species
34501	2073	1	Cenozoic 4	Oligocene	23.03	33.9	16.2	N	Caribbean	Biostrome	Coral	Red Algae	6	8	Branching	Encrusting	1	Above FWWB		Shelf/platform margin	CCA noted in lit as frame species
34501	2073	3	Cenozoic 4	Oligocene	23.03	33.9	16.2	N	Caribbean	Biostrome	Coral	Coral	4	6	Encrusting	Encrusting	2	Below FWWB	Upper slope or inner ramp	Slope/ramp	CCA present, not major
24148	3189	1	Cenozoic 4	Oligocene	28.1	33.9	43.4	N	Tethys/Mediterranean	Biostrome	Coral	Red Algae	5	23	Branching	Branching	1.5	Above FWWB	Shallow intraplatform	Intra shelf/platform	Coralline algaeid'd in lit as primary framework builders
24148	3189	1	Cenozoic 4	Oligocene	28.1	33.9	43.4	N	Tethys/Mediterranean	Biostrome	Coral	Red Algae	5	23	Branching	Branching	1.5	Above FWWB	Shallow intraplatform	Intra shelf/platform	Coralline algaeid'd in lit as primary framework builders
147601	NA	1	Cenozoic 4	Oligocene	28.1	33.9	37.4	N	Tethys/Mediterranean	Biostrome	Red Algae	Coral		13	Branching	Branching	8	Above FWWB	Upper slope or inner ramp	Slope/ramp	Coralline algae id'd in lit. as primary cmponent
151437	NA	1	Cenozoic 4	Oligocene	28.1	33.9	42.7	N	Tethys/Mediterranean	True Reef	Red Algae	Coral					10				Coralline algae id'd in lit. as primary cmponent
10963	1730	1	Cenozoic 3	Eocene	33.9	38	43.9	N	Tethys/Mediterranean	True Reef	Red Algae	Coral	10	43	Massive	Branching	5	Above FWWB	Margin of shallow basins (platform margin)	Shelf/platform margin	CCA id'd as primary builder
13354	2319	2	Cenozoic 3	Eocene	33.9	38	42	N	Tethys/Mediterranean	Reef mound	Coral	Red Algae	15	39	Lamellar-Platy	Branching	5	Above FWWB	Upper slope or inner ramp	Slope/ramp	CCA common and encrusting
13354	2319	2	Cenozoic 3	Eocene	33.9	38	42	N	Tethys/Mediterranean	Reef mound	Coral	Red Algae	15	39	Lamellar-Platy	Branching	5	Above FWWB	Upper slope or inner ramp	Slope/ramp	CCA common and encrusting
69699	828	1	Cenozoic 3	Eocene	33.9	38	43.3	N	Tethys/Mediterranean	True Reef	Red Algae	Coral	1	24			5	Below FWWB	Epeiric sea	Intra shelf/platform	CCA idd in lit as primary framework
69700	827	1	Cenozoic 3	Eocene	33.9	38	43.3	N	Tethys/Mediterranean	True Reef	Red Algae	Coral	4	5	Massive	Branching	5	Below FWWB	Epeiric sea	Intra shelf/platform	CCA idd in lit as primary framework
76987	3659	1	Cenozoic 2	Eocene	40.4	48.6	38.7	N	Tethys/Mediterranean	True Reef	Coral	Red Algae	6	14	Massive	Branching	2	Above FWWB	Marginal marine- coastal- siliciclastic shelf	Intra shelf/platform	Coralline algae id'd in lit. as primary cmponent
77391	3637	1	Cenozoic 2	Eocene	47.8	56	37.3	N	Tethys/Mediterranean	True Reef	Red Algae	Coral	4	5	Massive	Branching	2	Above FWWB	Shallow intraplatform	Intra shelf/platform	CCA idd in lit as primary framework
87251	639	1	Cenozoic 1	Paleocene	56	59.2	34.8	N	Tethys/Mediterranean	True Reef	Coral	Red Algae	1	45	Massive	Encrusting	12	Above FWWB	Margin of deep basins (shelf margin)	Shelf/platform margin	Coralline algae id'd in lit. as framework builder
88183	659	1	Cenozoic 1	Paleocene	56	59.2	43.9	N	Tethys/Mediterranean	True Reef	Coral	Coral	1	34	Branching	Branching		Above FWWB	Margin of deep basins (shelf margin)	Shelf/platform margin	Coralline algae id'd in lit. as primary cmponent
88272	660	1	Cenozoic 1	Paleocene	56	59.2	43.8	N	Tethys/Mediterranean	True Reef	Red Algae	Coral	2	26			55	Above FWWB	Marginal marine- coastal- siliciclastic shelf	Intra shelf/platform	CCA id'd in lit as primary builder
34686	3251	3	Cenozoic 1	Paleocene	56	59.2	14.8	N	Tethys/Mediterranean	Reef mound	Coral	Coral	4	7	Massive	Massive		Below FWWB	Upper slope or inner ramp	Slope/ramp	CCA present but not signif
34686	3251	3	Cenozoic 1	Paleocene	56	59.2	14.8	N	Tethys/Mediterranean	Bioherm	Coral	Coral	4	7	Branching	Dendroid		Below FWWB	Upper slope or inner ramp	Slope/ramp	CCA present but not signif framework, encrusting or binding
34652	690	1	Cenozoic 1	Paleocene	59.2	61.6	34	N	Caribbean	Reef mound	Coral	Siliceous Sponges	10	36	Massive	Branching	40	Above FWWB	Margin of shallow basins (platform margin)	Shelf/platform margin	Red algae significant encrusting on reef- personal observation of site
24269	906	1	Cenozoic 1	Paleocene	61.6	66	31.8	N	Tethys/Mediterranean	Reef mound	Red Algae	Coral	9	33	Massive	Branching	15	Above FWWB	Margin of deep basins (shelf margin)	Shelf/platform margin	Lit id's CCA as contributor to framework
24270	906	1	Cenozoic 1	Paleocene	61.6	66	31.8	N	Tethys/Mediterranean	Reef mound	Red Algae	Coral	9	33	Encrusting	Massive	15	Above FWWB	Margin of deep basins (shelf margin)	Shelf/platform margin	Lit id's CCA as contributor to framework
68902	696	1	Cenozoic 1	Paleocene	61.6	66	36	N	Tethys/Mediterranean	True Reef	Coral	Red Algae	13	35	Massive	Branching	60	Above FWWB	Margin of shallow basins (platform margin)	Shelf/platform margin	CCA id'd in lit as framework builder
68902	696	1	Cenozoic 1	Paleocene	61.6	66	36	N	Tethys/Mediterranean	True Reef	Coral	Red Algae	13	35	Massive	Branching	60	Above FWWB	Margin of shallow basins (platform margin)	Shelf/platform margin	CCA id'd in lit as framework builder
68903	697	1	Cenozoic 1	Paleocene	61.6	66	37.3	N	Tethys/Mediterranean	True Reef	Red Algae	Coral	7	23	Massive	Branching	35	Above FWWB	Epeiric sea	Intra shelf/platform	CCA id'd in lit as framework builder
88186	3935	1	Cretaceous 7	Upper Cretaceous	66	83.6	40.1	N	Tethys/Mediterranean	True Reef	Red Algae	Coral	1	21				Above FWWB	Margin of deep basins (shelf margin)	Shelf/platform margin	CCA id'd in lit as primary builder
74623	2641	2	Cretaceous 8	Upper Cretaceous	66	72.1	24.7	N	Tethys/Mediterranean	Reef mound	Rudist	Coral	3	24	Massive	Branching	4	Above FWWB	Marginal marine- coastal- siliciclastic shelf	Intra shelf/platform	Coralline algae frequently encrusting corals, rudists
74557	1960	3	Cretaceous 8	Upper Cretaceous	66	70.6	30.9	N	Tethys/Mediterranean	Biostrome	Rudist	Coral	2	18	Massive	Branching	2	Above FWWB	Marginal marine- coastal- siliciclastic shelf	Intra shelf/platform	Coralline algae encrust but not significantly
147177	NA	1	Cretaceous 7	Upper Cretaceous	70.6	85.8	30.5	N	Tethys/Mediterranean	True Reef	Coral	Red Algae	1	12	Massive	Branching					CCA id'd in lit as primary builder
88271	2624	1	Cretaceous 7	Upper Cretaceous	72.1	86.3	39.2	N	Tethys/Mediterranean	Reef mound	Coral	Rudist	1	17			12				Coral and CCA id'd in lit as primary builder
88271	2624	1	Cretaceous 7	Upper Cretaceous	72.1	86.3	39.2	N	Tethys/Mediterranean	Reef mound	Coral	Rudist	1	17			1.8				Coral and CCA id'd in lit as primary builder
31572	3224	2	Cretaceous 7	Upper Cretaceous	72.1	83.6	29	N	Tethys/Mediterranean	Biostrome	Coral	Rudist	10	21	Encrusting	Lamellar-Platy	3		Shallow intraplatform	Intra shelf/platform	CCA VERY significant. Encrusting, but specifically not framework
24265	1952	2	Cretaceous 6	Upper Cretaceous	85.8	89.3	32.2	N	Tethys/Mediterranean	Reef mound	Coral	Rudist	17	36	Branching	Branching	15	Above FWWB	Marginal marine- coastal- siliciclastic shelf	Intra shelf/platform	CCA VERY significant. Encrusting, but specifically not framework
74219	1296	2	Cretaceous 6	Upper Cretaceous	89.8	93.9	20.1	N	Tethys/Mediterranean	Reef mound	Coral	Coral	4	17	Lamellar-Platy	Lamellar-Platy	2	Below FWWB	Upper slope or inner ramp	Slope/ramp	Coralline algae noted as abundant
26197	1216	3	Cretaceous 3	Lower Cretaceous	112.03	122.46	53.1	N	East Pacific	True Reef	Coral	Red Algae	3	9	Massive	Massive	1	Above FWWB	Marginal marine- coastal- siliciclastic shelf	Intra shelf/platform	CCA present but not signif framework, encrusting or binding
49990	1708	3	Cretaceous 3	Lower Cretaceous	112.03	122.46	51	N	East Pacific	Biostrome	Coral	Red Algae		8	Massive	Massive	3	Above FWWB	Shallow intraplatform	Intra shelf/platform	CCA present, not abundant
49990	1708	3	Cretaceous 3	Lower Cretaceous	112.03	122.46	51	N	East Pacific	Biostrome	Coral	Red Algae		8	Massive	Massive	36	Above FWWB	Shallow intraplatform	Intra shelf/platform	CCA present, not abundant
49990	1708	3	Cretaceous 3	Lower Cretaceous	112.03	122.46	51	N	East Pacific	Biostrome	Coral	Red Algae		7	Branching	Branching	3	Above FWWB	Shallow intraplatform	Intra shelf/platform	CCA present, not abundant
82690	NA	2	Cretaceous 3	Lower Cretaceous	112.03	122.46	28.6	N	Tethys/Mediterranean	Biostrome	Coral	Coral	10	18	Massive	Lamellar-Platy	51.5	Below FWWB	Upper slope or inner ramp	Slope/ramp	CCA signif encrust reef
50512	NA	1	Cretaceous 3	Lower Cretaceous	122.46	125.45	31.9	N	Tethys/Mediterranean	Bioherm	Coral	Sponge	5	17	Massive	Massive	3	Above FWWB	Shallow intraplatform	Intra shelf/platform	CCA id'd in lit as one of main constructor, contribute to framebuilding
146235	NA	2	Cretaceous 3	Lower Cretaceous	122.46	125.45	26.3	N	Tethys/Mediterranean	Bioconstruction	Coral	Rudist	3	12	Branching	Branching	17		Shallow intraplatform	Intra shelf/platform	Coralline algae signif. encrust
146251	NA	2	Cretaceous 3	Lower Cretaceous	122.46	125.45	26.3	N	Tethys/Mediterranean	Bioconstruction	Coral	Sponge	3	17			7		Shallow intraplatform	Intra shelf/platform	Coralline algae signif. encrust
146251	NA	2	Cretaceous 3	Lower Cretaceous	122.46	125.45	27.3	N	Tethys/Mediterranean	Bioconstruction	Coral	Sponge	3	11			6		Shallow intraplatform	Intra shelf/platform	Coralline algae signif. encrust
56707	3364	2	Cretaceous 2	Lower Cretaceous	129.4	132.9	30.4	N	Tethys/Mediterranean	True Reef	Coral	Microbe	8	18	Massive	Lamellar-Platy	2	Above FWWB		Shelf/platform margin	CCA significantly encrust
56708	3364	2	Cretaceous 2	Lower Cretaceous	129.4	132.9	30.4	N	Tethys/Mediterranean	True Reef	Coral	Microbe	5	17	Massive	Lamellar-Platy	2.5	Below FWWB		Shelf/platform margin	CCA significantly encrust
