# Supplementary material for: Crustose coralline algae increased framework and diversity on ancient coral reefs
Source: PLoS One. 2017 Aug 4;12(8):e0181637. doi: 10.1371/journal.pone.0181637 (PMC5544230; doi:10.1371/journal.pone.0181637)
Supplement: S1 Table — (XLSX) [file pone.0181637.s002.xlsx]

## Sheet: Sheet1
S1 Table. Genera of crustose coralline algae included in the study
The following genera were considered as reefal CCA for the Algae Score database:
	Aethesolithon		Amphiroa
	Archaeolithothamnion		Calliarthron
	Corallina		Corallinaceae
	Corallinoideae		Dermatolithon
	Distichoplax		Goniolithon
	Hemiphyllum		Heydrichia
	Hydrolithon		Jania
	Karpathia		Kymalithon
	Lithophyllum		Lithoporella
	Lithothamnion		Lithothamnium
	Mastophoroideae		Melobesia
	Melobesioideae		Mesophyllum
	Neogoniolithon		Palaeothamnium
	Parakymalithon		Paraphyllum
	Paulsilvella		Phymatolithon
	Porolithon		Pseudoamphiroa
	Spongites		Sporolithon
	Tenarea		Titanoderma
