# Supplementary material for: Crustose coralline algae increased framework and diversity on ancient coral reefs
Source: PLoS One. 2017 Aug 4;12(8):e0181637. doi: 10.1371/journal.pone.0181637 (PMC5544230; doi:10.1371/journal.pone.0181637)
Supplement: S2 Table — (XLSX) [file pone.0181637.s003.xlsx]

## Sheet: Sheet1
S2 Table. Variables collected for the Algae Score database
	The following data were included in the Algae Score database:
	Paleobiology Database (PBDB) reference number				Reef type
	PaleoReefs Database (PARED) reference number				Dominant coral morphology
	Minimum and Maximum age (my)				Reef thickness
	Stage age, 10-my bin age				Bathymetry
	Paleolatitude and Paleolongitude				Coral generic diversity
	Region				Reef dweller generic diversity
	Primary reef builder				Depositional environment
	Secondary reef builder				Notes
