# Supplementary material for: Crustose coralline algae increased framework and diversity on ancient coral reefs
Source: PLoS One. 2017 Aug 4;12(8):e0181637. doi: 10.1371/journal.pone.0181637 (PMC5544230; doi:10.1371/journal.pone.0181637)
Supplement: S3 Table — (XLSX) [file pone.0181637.s004.xlsx]

## Sheet: Sheet1
S3 Tables. Results of significance tests for statistical analysis of CCA contribution to reef framework
S3A Table. Actual counts for reef type by Algae Score
Algae score	True reef	Reef mound and Bioherm	Biostrome
1	53	8	7
2	18	7	5
3	16	4	10
S3B Table. Expected counts for reef type by Algae Score
Algae Score	True reef	Reef mound and Bioherm	Biostrome
1	46.2188	10.0938	11.6875
2	20.3906	4.45312	5.15625
3	20.3906	4.45312	5.15625
S3C Table. Results of chi-squared test of independence for reef type
X-squared	df	p-value
10.5926	4	0.03154
S3D Table. Results of standardized residuals for reef type
Algae Score	True reef	Reef mound and Bioherm	Biostrome
1	2.5742	-1.043	-2.2007
2	-1.0691	1.4947	-0.0864
3	-1.9634	-0.2659	2.6789
S3E Table. p-values of sub-sampled chi-squared test for reef type:
[1]	0.0458733		0.0843066		0.031072		0.067921
[5]	0.0273875		0.00934345		0.231587		0.00272228
[9]	0.0224343		0.0977998		0.138228		0.00282397
[13]	0.0336747		0.0430536		0.0210483		0.0268353
[17]	0.00177953		0.111404		0.0275088		0.01095
[21]	0.092209		0.00192376		0.00383026		0.0500269
[25]	0.0504332		0.0444182		0.114895		0.0505687
[29]	0.0226977		0.0814284		0.035189		0.00418763
[33]	0.0234748		0.122871		0.00929405		0.0182094
[37]	9.75014e-05		0.464488		0.0293976		0.0259628
[41]	0.029401		0.143986		0.0468437		0.0285905
[45]	0.0308243		0.0201169		0.0458374		0.0328418
[49]	0.136264		0.0174445		0.0122511		0.265682
[53]	0.0830724		0.0151183		0.0208658		0.048897
[57]	0.359213		0.0437028		0.011393		0.0661657
[61]	0.00458653		0.00195439		0.0264241		0.118047
[65]	0.0286787		0.0100224		0.00138957		0.0545459
[69]	0.0172873		0.0417832		0.00136975		0.015801
[73]	0.0884512		0.0297947		0.0811486		0.0125931
[77]	0.125112		0.02166		0.0803366		0.249546
[81]	0.00248314		0.0228865		0.0311047		0.0364141
[85]	0.152515		0.0252526		0.00474011		0.112075
[89]	0.0244052		0.132572		0.0328338		0.254537
[93]	0.00418265		0.02304		0.0391458		0.00684843
[97]	0.0578813		0.00822834		0.0193171		0.00732808
[101]	0.0463991		0.00623521		0.0918719		0.113095
[105]	0.0771321		0.0623175		0.000823903		0.105724
[109]	0.177907		0.0119362		0.101017		0.0111376
[113]	0.0303036		0.0535409		0.0962613		0.150632
[117]	0.130206		0.00820497		0.0475294		0.00918682
[121]	0.197567		0.00257038		0.00802188		0.0768061
[125]	0.127262		0.0617536		0.129981		0.0155855
[129]	0.108469		0.026599		0.0623849		0.142882
[133]	0.0952522		0.0687459		0.136838		0.0820816
[137]	0.0321509		0.0147334		0.000866805		0.198198
[141]	0.117519		0.126416		0.0165191		0.0524281
[145]	0.0736675		0.007454		0.026067		0.00692915
[149]	0.00534464		0.0112754		0.0350763		0.00220567
[153]	0.00739651		0.0713298		0.214795		0.257025
[157]	0.00333275		0.0631351		0.0114332		0.00337285
[161]	0.267064		0.0626431		0.0225259		0.0515968
[165]	0.0850153		0.0334335		0.149526		0.00771629
[169]	0.24388		0.13079		0.0361441		0.053782
[173]	0.024343		0.0358399		0.107593		0.0128497
[177]	0.0336844		0.0530265		0.0520781		0.0529035
[181]	0.0919334		0.00861979		0.0191565		0.0385391
[185]	0.0591447		0.123603		0.0255276		0.0113552
[189]	0.0540744		0.0620582		0.0494952		0.0305476
[193]	0.20983		0.00402834		0.00506974		0.140617
[197]	0.336861		0.044007		0.0638145		0.0948316
[201]	0.0145197		0.00612482		0.0109516		0.0107291
[205]	0.0336557		0.00225647		0.00513155		0.0992274
[209]	0.0265564		0.0480537		0.0531974		0.0118429
[213]	0.0331914		0.0307721		0.0600064		0.152678
[217]	0.191258		0.0256567		0.0591432		0.0216002
[221]	0.0501456		0.183383		0.264343		0.0902919
[225]	0.0727908		0.00630157		0.0563999		0.184844
[229]	0.16372		0.00334653		0.00634355		0.067294
[233]	0.0606862		0.0446188		0.0483645		0.336136
[237]	0.0389111		0.00430108		0.0109851		0.213926
[241]	0.00971518		0.0508908		0.0162576		0.0521417
[245]	0.0774061		0.0424688		0.024587		0.126877
[249]	0.00380091		0.072772		0.12455		0.0219441
[253]	0.076583		0.0442185		0.0940784		0.0132518
[257]	0.0355551		0.102957		0.0768312		0.0827218
[262]	0.0598939		0.239226		0.00216835		0.0315081
[265]	0.0698193		0.0218382		0.0883473		0.0218732
[269]	0.118701		0.0187025		0.09483		0.0280586
[273]	0.0238845		0.00655391		0.0166782		0.0720779
[277]	0.0561483		0.0752185		0.0272482		0.213495
[281]	0.0239955		0.0209463		0.00329485		0.0435369
[285]	0.0519154		0.00769288		0.0401932		0.13411
[289]	0.0106835		0.0250397		0.0804093		0.0357025
[293]	0.00393729		0.0360604		0.13393		0.0202675
[297]	0.00656626		0.109341		0.166498		0.0918138
[301]	0.215058		0.0313169		0.108775		0.0115809
[305]	0.107493		0.0104189		0.0469351		0.0152214
[309]	0.0635112		0.0571508		0.0278205		0.0282888
[313]	0.0457521		0.197128		0.00707273		0.00192084
[317]	0.0101682		0.0227791		0.00719636		0.0109559
[321]	0.0580891		0.0466272		0.00820904		0.00971497
[325]	0.0868256		0.00166286		0.00963958		0.0414499
[329]	0.0975962		0.0182926		0.283062		0.0389055
[333]	0.141717		0.00499697		0.0140793		0.0432171
[337]	0.0283987		0.0434901		0.111722		0.156379
[341]	0.00350724		0.0140692		0.178472		0.066919
[345]	0.0531562		0.101409		0.0250352		0.0229128
[351]	0.117606		0.0404472		0.127094		0.00223958
[353]	0.0153594		0.0213693		0.139762		0.00344545
[357]	0.0239493		0.0248736		0.0822121		0.0535096
[361]	0.031888		0.0432632		0.00442286		0.203035
[365]	0.0210052		0.0940919		0.0429411		0.0306414
[369]	0.00785929		0.00489944		0.069677		0.0686892
[373]	0.0350973		0.0790237		0.0575152		0.048307
[377]	0.014607		0.128422		0.121837		0.0740931
[381]	0.00349802		0.00897448		0.00398624		0.05218
[385]	0.00305346		0.0177605		0.0190561		0.133517
[389]	0.0507023		0.102702		0.00599911		0.108614
[393]	0.0363808		0.0537751		0.181842		0.0891716
[397]	0.0340392		0.0727333		0.0502714		0.193352
[401]	0.00767587		0.053255		0.00796178		0.0501365
[405]	0.118387		0.0127402		0.0213181		0.0348052
[409]	0.00400881		0.0266218		0.238118		0.0193459
[413]	0.0626976		0.00199032		0.122761		0.177863
[417]	0.0120605		0.167392		0.0187004		0.0314253
[421]	0.199622		0.125653		0.124064		0.0882221
[425]	0.00425837		0.0323208		0.0160346		0.0129429
[429]	0.00843298		0.0735198		0.105902		0.0685001
[433]	0.00963418		0.0164443		0.156887		0.126548
[437]	0.308488		0.0410092		0.0362404		0.17841
[441]	0.169217		0.0366641		0.0144954		0.041962
[445]	0.00376204		0.0509138		0.151749		0.0182959
[459]	0.106584		0.0175231		0.100899		0.0494
[453]	0.142926		0.00232761		0.0563233		0.0127897
[457]	0.115528		0.0183754		0.306735		0.0176712
[461]	0.00194357		0.0481443		0.0687507		0.00314175
[465]	0.00655388		0.108677		0.0485511		0.0288565
[469]	0.00800578		0.0426729		0.0463156		0.00834544
[473]	0.0319683		0.0152438		0.176728		0.0186029
[477]	0.00449759		0.0107321		0.0780369		0.00633645
[481]	0.105408		0.0134957		0.05032		0.00911387
[485]	0.0774408		0.00728852		0.0355411		0.185218
[489]	0.00781156		0.0654877		0.0537621		0.0903213
[493]	0.0629867		0.0903179		0.0145284		0.022595
[497]	0.00704231		0.0151768		0.136162		0.00111557
[501]	0.102986		0.0154691		0.328293		0.058273
[505]	0.0251116		0.110167		0.0213707		0.00474153
[509]	0.256451		0.0214607		0.0715643		0.00519196
[513]	0.0309693		0.0813601		0.0468982		0.233142
[517]	0.0221883		0.0926817		0.0305484		0.00473724
[521]	0.0834039		0.0782523		0.335001		0.145057
[525]	0.0352857		0.0398325		0.036271		0.0229054
[529]	0.0401686		0.0093405		0.0138753		0.181148
[533]	0.0821959		0.0546031		0.125538		0.0570149
[537]	0.119656		0.0647489		0.0114065		0.00137584
[541]	0.0225156		0.224183		0.0232545		0.0792136
[545]	0.14036		0.0281246		0.0802728		0.0456508
[549]	0.0950839		0.090664		0.0591858		0.0105975
[553]	0.0137602		0.0450245		0.0153478		0.0886216
[557]	0.0712811		0.0146518		0.0616561		0.0674513
[561]	0.105255		0.0498774		0.116104		0.0512361
[565]	0.00564878		0.0167862		0.0650885		0.00732308
[569]	0.00713953		0.0243051		0.00629599		0.16587
[573]	0.33717		0.0111336		0.116017		0.0893416
[577]	0.0283857		0.0239339		0.0767759		0.0131787
[581]	0.0219308		0.0737343		0.0227921		0.026213
[585]	0.104772		0.111188		0.0705054		0.247228
[589]	0.0205874		0.0204744		0.0505124		0.0039836
[593]	0.0132122		0.0231504		0.176942		0.0953026
[597]	0.0168663		0.253356		0.154955		0.0080935
[601]	0.0230449		0.00631342		0.0107389		0.145176
[605]	0.0284483		0.0110667		0.184473		0.0304984
[609]	0.0817205		0.0750945		0.0561664		0.45958
[613]	0.076248		0.0421495		0.229472		0.0140658
[617]	0.0369209		0.0133014		0.0354247		0.0728841
[621]	0.0135581		0.0842108		0.0124934		0.088503
[625]	0.0893279		0.016462		0.0269698		0.0850961
[629]	0.240209		0.000991759		0.00390501		0.10818
[633]	0.0384066		0.061424		0.0728526		0.0243956
[637]	0.25824		0.0662777		0.128268		0.00251812
[641]	0.0408017		0.0262639		0.233931		0.0155487
[645]	0.030993		0.0434461		0.0603415		0.208151
[649]	0.0156969		0.0824546		0.0130917		0.10186
[653]	0.0269845		0.0512871		0.010932		0.0639897
[657]	0.111292		0.00546163		0.165345		0.00612106
[661]	0.0195629		0.0104031		0.112608		0.216743
[665]	0.00260004		0.124961		0.0905436		0.0922212
[669]	0.0127906		0.0323985		0.0229906		0.128954
[673]	0.0724349		0.0135862		0.00707734		0.115331
[677]	0.0558636		0.109089		0.0276489		0.0910196
[681]	0.0159271		0.00662981		0.029373		0.164425
[685]	0.119358		0.0395553		0.0836269		0.132663
[689]	0.100241		0.179048		0.0664012		0.172302
[693]	0.122971		0.0355183		0.0568151		0.0146482
[697]	0.0339394		0.072425		0.11926		0.0465975
[701]	0.00509905		0.0259776		0.00852261		0.00700282
[705]	0.00988616		0.256031		0.0131856		0.0292314
[709]	0.00381696		0.0983954		0.0982053		0.149312
[713]	0.0511793		0.00728645		0.0170512		0.0108403
[717]	0.0262086		0.0204113		0.0420077		0.1218
[721]	0.0406218		0.0285266		0.0116988		0.0678917
[725]	0.389499		0.0238334		0.0326196		0.000725166
[729]	0.201953		0.0221778		0.047993		0.0733503
[733]	0.0200715		0.129002		0.0826888		0.0724903
[737]	0.0843158		0.0454456		0.0486671		0.135184
[741]	0.0276549		0.200213		0.0259522		0.0202228
[745]	0.0107897		0.000327032		0.0387759		0.106687
[749]	0.0397414		0.104453		0.00902783		0.0330383
[753]	0.00674339		0.132637		0.0516684		0.0292206
[757]	0.0692536		0.161035		0.0893876		0.0135275
[761]	0.0190057		0.0338985		0.159896		0.146533
[765]	0.0308986		0.0460649		0.0232658		0.0287075
[769]	0.0450247		0.0362239		0.12859		0.0317945
[773]	0.0628736		0.00629603		0.0984022		0.02594
[777]	0.0118979		0.0722749		0.133776		0.0225556
[781]	0.0066568		0.0269446		0.00632114		0.0583646
[785]	0.301227		0.178056		0.0337404		0.0209824
[789]	0.174434		0.0317083		0.062101		0.0873328
[793]	0.0781083		0.0885167		0.0278889		0.00788428
[797]	0.0034466		0.0257945		0.0217299		0.0412081
[801]	0.235918		0.0417097		0.0358191		0.350061
[805]	0.00468146		0.190654		0.0449947		0.0718169
[809]	0.00349476		0.158558		0.139579		0.0966278
[813]	0.215021		0.0549426		0.0158467		0.0800771
[817]	0.373034		0.00360208		0.00424705		0.0383255
[821]	0.0547605		0.175217		0.00900466		0.138333
[825]	0.0431313		0.206547		0.0584879		0.0221467
[829]	0.0139783		0.0622177		0.218997		0.00645865
[833]	0.00938075		0.0791036		0.0356618		0.00785294
[837]	0.520716		0.0222626		0.0897351		0.0178349
[841]	0.0299397		0.0350414		0.0521089		0.0549133
[845]	0.0066607		0.00541514		0.037611		0.0757186
[849]	0.10442		0.00349707		0.124404		0.212045
[853]	0.0210539		0.0280621		0.06184		0.0128398
[857]	0.014751		0.00090387		0.0190878		0.0327349
[861]	0.024596		0.095707		0.0564538		0.157996
[865]	0.0410643		0.148483		0.0131101		0.103281
[869]	0.0581351		0.142708		0.254758		0.0144192
[873]	0.0201486		0.0219766		0.00479218		0.00543911
[877]	0.00945094		0.0525203		0.0238652		0.0139557
[881]	0.0238044		0.0482716		0.00988879		0.035509
[885]	0.0461678		0.066468		0.0766059		0.0877522
[889]	0.187541		0.0112029		0.0844008		0.0611474
[893]	0.000568089		0.201713		0.0097601		0.0176463
[897]	0.0511212		0.0670895		0.0491102		0.0638998
[901]	0.0109957		0.13365		0.0181153		0.0234521
[905]	0.00712849		0.00844462		0.0218863		0.0307368
[909]	0.0591778		0.0180284		0.0146426		0.0270574
[913]	0.0131738		0.0057444		0.121553		0.0497715
[917]	0.0231444		0.0093368		0.0147389		0.0943915
[921]	0.0577134		0.182171		0.0350978		0.0272097
[925]	0.0251861		0.0348087		0.0318711		0.0119215
[929]	0.0615335		0.00505521		0.462295		0.0125019
[933]	0.191749		0.00682386		0.0234352		0.274756
[937]	0.000868451		0.0126632		0.116248		0.138069
[941]	0.023227		0.151184		0.00169081		0.0143418
[945]	0.0565193		0.010024		0.152496		0.0245906
[949]	0.0783222		0.128226		0.0136397		0.0145674
[953]	0.0535617		0.0086372		0.109334		0.188343
[957]	0.00508086		0.0991519		0.107569		0.0720138
[961]	0.015623		0.0128886		0.125995		0.0131581
[965]	0.0103762		0.0291162		0.163195		0.00587142
[969]	0.0185577		0.0235974		0.0243205		0.119982
[973]	0.13849		0.0160381		0.00774355		0.0188385
[977]	0.0313051		0.0545073		0.0494486		0.00351562
[981]	0.0803399		0.0307306		0.0212808		0.028334
[985]	0.0594565		0.0799239		0.0590702		0.0319285
[989]	0.0601178		0.0143096		0.0937125		0.0482617
[993]	0.00312571		0.0285652		0.121869		0.199327
[997]	0.0608609		0.0681454		0.0316507		0.00920311
