# Supplementary material for: Crustose coralline algae increased framework and diversity on ancient coral reefs
Source: PLoS One. 2017 Aug 4;12(8):e0181637. doi: 10.1371/journal.pone.0181637 (PMC5544230; doi:10.1371/journal.pone.0181637)
Supplement: S4 Table — (XLSX) [file pone.0181637.s005.xlsx]

## Sheet: Sheet1
S4 Tables. Results of significance tests for statistical analysis of CCA contribution to reef dweller diversity
S4A Table. Results of Shapiro-Wilks test for dweller diversity
W	p-value
0.9168	9.36e-07
S4B Table. Results of Levene’s test for dweller diversity
	df	F value	Pr(>F)
group	2	4.9534	0.008531
S4C Table. Results of Kruskal-Wallis test for dweller diversity
Kruskal-Wallis X-squared	df	p-value
32.0134	2	1.118e-07
S4D Table. Results of GLM with Poisson dispersion for dweller diversity
	SS	df	F	Pr(>F)
Algae Score	169.55	2	17.586	1.86e-07
Residuals	602.58	125
S4E Table. Results of post-hoc Nemenyi test for dweller diversity
Algae Score	1	2
2	0.85
3	1e-07	6.3e-05
S4F Table. p-values of sub-sampled Kruskal-Wallis test for dweller diversity
[1]	4.51753e-07		9.20726e-07		1.33578e-06		7.40186e-07
[5]	1.22358e-05		0.000257449		1.59693e-06		4.85652e-05
[9]	1.48589e-06		2.35252e-07		3.78644e-05		2.02875e-07
[13]	2.14589e-06		8.71153e-07		3.72879e-09		1.13762e-05
[17]	1.04087e-05		9.07364e-06		2.9143e-05		5.03417e-06
[21]	1.59891e-07		2.78153e-06		2.7303e-05		5.1883e-05
[25]	1.99231e-05		4.15582e-06		6.17408e-06		9.21298e-05
[29]	1.80675e-06		9.11247e-07		7.74651e-08		6.85188e-06
[33]	1.34386e-07		2.09914e-07		5.68673e-06		3.85613e-06
[37]	1.24804e-07		7.69826e-05		3.0605e-07		1.73452e-05
[41]	4.02189e-07		1.07379e-07		2.32213e-05		5.40188e-06
[45]	1.66647e-05		1.57274e-05		2.70368e-06		1.08021e-06
[49]	3.25621e-06		4.19254e-05		1.62542e-06		7.94928e-05
[53]	2.86604e-05		6.43932e-06		5.37239e-07		4.35809e-05
[57]	9.56225e-07		1.53796e-06		3.35225e-06		1.1592e-05
[61]	2.45811e-05		9.90182e-06		6.66298e-05		5.80733e-06
[65]	8.42147e-05		1.10026e-07		9.44769e-07		0.00031159
[69]	1.33675e-06		1.18894e-05		1.29798e-06		0.000149516
[73]	1.84391e-07		1.98345e-06		2.7908e-05		3.63663e-05
[77]	0.000169526		1.64965e-05		4.12948e-05		2.27795e-05
[81]	1.07946e-06		2.77317e-07		1.92539e-06		1.30758e-07
[85]	5.41778e-07		5.98831e-06		6.83599e-06		2.10681e-07
[89]	7.54655e-08		2.26127e-05		4.36009e-05		5.58359e-07
[93]	7.71884e-06		7.61232e-08		3.26071e-07		9.24476e-08
[97]	2.80167e-06		9.66662e-05		2.36975e-06		1.19642e-06
[101]	1.59337e-05		1.59759e-06		3.23423e-07		2.20568e-06
[105]	3.03034e-05		8.78212e-06		3.80845e-05		1.58833e-05
[109]	4.25442e-05		6.53181e-06		6.1419e-06		1.29066e-06
[113]	2.48601e-06		7.87397e-06		1.81167e-06		1.04135e-05
[117]	3.82596e-06		4.14962e-06		2.653e-06		1.58501e-05
[121]	5.13411e-05		2.96683e-05		2.20983e-07		2.4185e-06
[125]	1.56148e-05		1.60605e-06		2.50866e-05		1.139e-05
[129]	1.27126e-07		2.25822e-06		5.58044e-07		5.6193e-05
[133]	1.45204e-05		6.16227e-07		1.51334e-06		6.99936e-07
[137]	1.54547e-06		2.10782e-06		4.4865e-07		3.4174e-06
[141]	8.54346e-05		2.28497e-05		7.00712e-05		4.11022e-06
[145]	2.97954e-05		3.16529e-05		2.92964e-06		4.91606e-07
[149]	4.12031e-07		2.89605e-05		1.10249e-05		1.931e-06
[153]	1.32013e-07		8.09237e-06		5.70123e-07		0.000123438
[157]	1.09873e-06		3.39534e-06		2.97714e-06		4.13306e-08
[161]	2.92874e-06		6.38126e-05		4.42643e-07		4.60413e-07
[165]	2.23367e-06		1.43862e-06		6.74495e-06		5.26359e-06
[169]	3.64855e-05		4.23361e-06		7.25307e-07		9.68542e-06
[173]	2.33745e-06		4.05672e-06		3.20463e-06		6.92584e-05
[177]	1.8405e-05		1.44408e-05		2.41314e-06		2.22333e-05
[181]	6.13208e-06		1.61656e-05		2.97584e-05		1.79352e-06
[185]	1.73512e-06		4.61697e-05		1.22957e-06		2.00214e-08
[189]	2.71271e-06		1.58829e-07		1.8288e-06		4.38769e-06
[193]	1.5421e-06		9.23709e-06		1.93714e-06		3.33473e-05
[197]	2.74302e-06		1.50058e-07		7.24835e-06		2.13085e-05
[201]	2.88814e-05		6.47949e-07		8.45169e-05		1.25823e-06
[205]	4.14005e-06		9.02716e-07		3.57738e-06		1.32657e-05
[209]	2.04761e-07		4.69903e-06		4.46644e-07		5.99371e-07
[213]	2.72664e-06		1.66832e-05		3.42575e-06		3.58758e-06
[217]	9.76109e-07		0.00133812		2.04167e-05		9.07145e-06
[221]	1.6686e-07		3.05783e-07		1.72983e-06		2.06082e-05
[225]	3.4865e-06		2.39155e-06		5.80109e-07		6.72579e-06
[229]	9.31916e-06		1.7176e-06		1.22364e-06		5.45118e-06
[233]	6.84389e-06		1.60101e-06		2.08806e-07		2.48643e-05
[237]	0.000118619		8.29983e-07		1.66025e-05		6.93638e-06
[241]	2.30493e-05		5.18609e-07		1.03006e-07		2.21056e-06
[245]	7.88278e-06		2.61942e-06		1.39546e-06		3.11833e-06
[249]	9.09489e-06		1.52162e-06		4.02028e-07		1.53285e-06
[253]	2.64982e-06		5.52058e-07		3.23472e-06		7.54116e-05
[257]	4.47925e-05		8.95429e-06		9.0637e-06		1.32153e-07
[261]	8.42414e-06		1.14514e-05		4.7826e-07		2.5429e-07
[265]	6.08859e-07		2.92151e-05		0.000112478		2.26607e-06
[269]	2.98479e-07		1.62166e-07		1.3854e-07		8.22994e-07
[273]	2.39768e-06		8.23916e-08		4.98128e-06		3.50851e-06
[277]	8.74818e-06		2.15999e-05		9.24183e-07		7.71393e-05
[281]	1.29101e-06		1.23055e-06		8.17789e-06		1.73261e-06
[285]	2.3971e-08		7.44308e-05		4.68612e-06		6.04284e-07
[289]	1.54354e-06		9.45062e-05		7.11254e-06		1.61592e-05
[293]	1.55475e-05		1.22419e-07		3.88218e-06		1.72461e-05
[297]	2.08038e-05		2.98457e-05		1.9077e-05		5.41145e-08
[301]	4.07123e-06		6.9913e-06		3.50588e-07		2.94482e-06
[305]	1.75923e-05		2.25337e-06		7.77072e-07		1.05449e-05
[309]	6.08084e-07		3.51657e-06		4.32101e-06		1.40908e-06
[313]	7.02217e-06		2.40629e-06		9.10893e-07		2.36577e-06
[317]	1.66959e-06		0.000102661		5.51342e-08		3.95472e-07
[321]	4.16446e-06		2.4886e-06		7.92411e-06		3.12363e-07
[325]	2.50835e-06		1.1476e-06		1.91576e-06		1.5875e-05
[329]	1.71116e-06		8.03807e-05		1.07262e-05		0.000467223
[333]	4.55469e-07		1.24165e-07		0.000117531		2.11338e-05
[337]	2.03617e-07		4.71001e-06		2.1592e-05		3.07971e-07
[341]	9.47048e-07		1.33294e-05		1.15167e-07		1.16311e-06
[345]	5.48003e-07		2.11466e-05		6.25679e-08		4.34924e-06
[349]	7.53625e-05		4.65455e-06		2.10436e-05		8.55222e-06
[353]	8.81078e-06		2.70285e-06		8.44211e-06		3.51519e-06
[357]	1.30492e-06		7.90311e-06		1.43904e-05		1.42152e-07
[361]	2.8191e-05		1.89108e-06		5.23243e-07		6.42851e-07
[365]	1.36891e-06		6.75012e-07		1.60987e-06		2.39003e-07
[369]	2.31786e-07		6.24943e-07		1.82214e-07		2.60109e-06
[373]	7.4329e-07		1.05517e-06		1.67977e-07		1.27665e-05
[377]	3.11886e-06		2.15718e-06		3.2958e-06		5.95693e-06
[381]	5.07959e-06		3.94058e-06		2.34433e-07		3.57138e-08
[385]	7.63918e-07		7.45156e-05		6.29469e-06		3.75115e-06
[389]	4.01074e-07		9.49437e-06		0.000292514		6.52593e-06
[393]	1.20525e-05		2.67388e-06		5.08973e-06		1.64509e-06
[397]	1.19465e-05		1.21114e-06		6.04654e-07		1.65859e-06
[401]	3.68941e-06		9.47031e-07		6.69405e-06		1.01884e-06
[405]	1.17876e-06		3.43093e-05		0.000225532		1.62326e-05
[409]	2.6577e-05		5.40798e-06		2.218e-06		1.99195e-06
[413]	5.05806e-07		1.93607e-05		1.80553e-05		1.44082e-06
[417]	1.4931e-08		7.57576e-05		3.02474e-06		3.56799e-06
[421]	3.83101e-07		1.48475e-07		3.1179e-06		2.20591e-05
[425]	3.9364e-05		1.58682e-05		2.32519e-06		1.60004e-05
[429]	2.24561e-05		1.28888e-05		6.55047e-06		3.66469e-06
[433]	1.70197e-05		1.13544e-06		6.03921e-06		2.85953e-06
[437]	2.58915e-06		9.51884e-08		8.62138e-06		1.58362e-05
[441]	1.81911e-06		2.46525e-05		1.24897e-05		2.75957e-05
[445]	1.31699e-05		4.31902e-07		7.05402e-06		2.33941e-05
[449]	6.52883e-06		7.36087e-06		3.17086e-05		2.07413e-06
[453]	6.28369e-07		1.12032e-06		2.26737e-06		5.48465e-06
[457]	1.39015e-05		4.28189e-07		2.12e-05		2.86653e-06
[461]	8.29001e-06		1.70526e-06		2.57782e-07		3.41426e-07
[465]	3.49108e-05		1.35639e-07		3.64183e-08		1.58084e-05
[469]	2.99653e-06		2.89446e-06		2.99002e-07		1.22741e-06
[473]	8.46838e-06		9.77056e-07		5.2113e-06		1.32536e-06
[477]	8.92131e-07		5.03645e-06		1.99264e-05		3.11099e-05
[481]	4.27874e-07		5.43423e-07		4.22879e-06		6.31006e-06
[485]	3.04751e-07		3.16894e-05		2.16071e-05		9.73787e-07
[489]	1.60781e-06		3.42986e-07		2.29868e-05		8.3679e-06
[493]	1.27203e-06		1.26417e-06		6.98213e-05		6.63983e-07
[497]	3.43113e-05		4.52116e-06		0.000229002		3.88195e-05
[501]	4.93219e-06		0.000231567		6.56885e-07		2.82449e-05
[505]	1.43486e-06		7.2888e-07		3.02881e-06		1.06463e-06
[509]	7.84891e-06		9.41646e-06		1.10923e-06		2.61649e-06
[513]	4.02322e-05		4.27971e-06		1.27454e-05		3.58368e-06
[517]	7.07968e-06		3.70338e-06		7.70499e-06		5.25907e-07
[521]	1.21915e-05		7.80173e-07		9.02132e-06		1.54694e-06
[525]	1.77118e-06		3.4565e-07		1.16632e-07		6.39923e-06
[529]	5.57088e-05		4.83997e-07		9.53821e-07		3.10456e-06
[533]	5.45901e-06		4.50252e-07		1.92995e-06		8.33457e-05
[537]	1.12659e-06		2.63975e-06		1.88134e-05		4.59501e-05
[541]	1.31252e-07		1.02714e-08		1.97973e-05		4.21989e-05
[545]	2.25127e-05		2.78807e-07		3.05036e-06		3.96042e-05
[549]	5.20795e-07		1.76901e-05		8.28132e-06		1.16297e-07
[553]	3.28598e-05		1.35415e-07		1.99287e-06		5.92506e-08
[557]	5.35848e-06		4.13952e-07		3.00659e-08		1.10246e-05
[561]	3.70538e-07		1.61663e-06		7.40549e-06		0.000200883
[565]	7.24471e-06		2.41134e-05		8.69048e-06		1.36165e-06
[569]	4.23399e-05		1.12564e-05		2.68284e-06		9.09429e-06
[573]	1.2637e-05		6.66472e-07		8.4009e-06		9.50893e-06
[577]	4.13083e-06		9.52037e-06		1.66591e-06		3.99706e-06
[581]	4.76949e-06		1.46567e-06		2.99762e-06		7.8643e-07
[585]	8.49261e-06		6.09324e-06		1.4333e-06		2.0013e-05
[589]	2.21273e-05		2.56135e-07		6.75895e-06		8.77372e-07
[593]	2.0557e-06		2.0766e-06		3.45229e-05		1.21723e-06
[597]	2.28393e-05		3.71302e-06		6.78281e-06		2.49164e-06
[601]	5.00452e-05		3.43454e-06		7.22825e-06		1.0863e-05
[605]	4.79639e-07		2.83293e-06		1.1977e-05		0.000158951
[609]	2.62993e-06		3.44602e-06		3.42486e-06		4.005e-06
[613]	8.68917e-05		1.1202e-06		8.76324e-06		4.0665e-06
[617]	1.0253e-05		2.87724e-05		1.82446e-05		1.08222e-06
[621]	1.24352e-05		3.95851e-07		9.62076e-07		4.78591e-06
[625]	4.43523e-07		8.12658e-07		3.99215e-07		4.03433e-07
[629]	3.35108e-06		2.07277e-06		3.786e-07		5.28625e-07
[633]	4.50644e-07		4.50971e-06		3.01933e-06		2.95493e-05
[637]	2.30682e-05		4.41508e-06		5.18125e-06		1.28684e-06
[641]	3.3192e-05		1.57236e-05		4.22049e-07		3.62823e-05
[645]	4.74378e-07		1.22929e-06		2.40242e-05		4.87333e-06
[649]	2.78288e-06		3.41864e-07		2.19191e-05		5.6395e-05
[653]	6.31286e-05		1.64491e-05		6.77925e-06		1.08934e-05
[657]	3.16422e-06		2.6524e-05		1.18289e-05		1.28692e-05
[661]	1.34357e-05		2.35396e-07		4.89988e-07		9.27753e-08
[665]	7.02979e-06		9.06095e-08		2.246e-06		1.14228e-06
[669]	3.78382e-07		5.08808e-06		1.36293e-06		9.4742e-06
[673]	1.58608e-05		0.000115129		2.98115e-06		4.76628e-06
[677]	3.53907e-06		7.5251e-05		1.85099e-06		1.32331e-06
[681]	7.44055e-05		1.1387e-05		6.32316e-06		5.31113e-07
[685]	4.84517e-05		2.23897e-06		4.55013e-06		1.43087e-06
[689]	3.71194e-07		1.8036e-07		1.80417e-05		4.3964e-06
[693]	3.20915e-06		3.17531e-07		1.57224e-05		4.76541e-08
[697]	9.02232e-08		7.87602e-07		1.69528e-06		2.02984e-07
[701]	1.09921e-05		7.29436e-08		9.06263e-06		2.62727e-06
[705]	3.5833e-06		9.92785e-05		4.79386e-07		3.36228e-05
[709]	4.53982e-05		3.46026e-06		0.000307335		2.44806e-06
[713]	6.85879e-05		3.1193e-06		3.53728e-05		1.14414e-06
[717]	3.39275e-05		8.31714e-06		1.05768e-06		8.6957e-07
[721]	1.44232e-06		1.09645e-06		2.12264e-06		4.92281e-06
[725]	1.81865e-06		3.51848e-05		1.45829e-06		1.22107e-06
[729]	2.29824e-05		7.56014e-06		1.15031e-06		6.30121e-06
[733]	4.64414e-08		2.60657e-06		1.93333e-06		1.2011e-05
[737]	6.42694e-07		1.68823e-06		7.06954e-06		5.96902e-08
[741]	3.17753e-06		1.96942e-06		3.68627e-07		3.09915e-06
[745]	3.85665e-07		4.02313e-07		1.04961e-05		2.5291e-05
[749]	7.46842e-05		7.19686e-06		2.32635e-05		8.76791e-08
[753]	1.96652e-07		3.22598e-06		2.69214e-06		5.8007e-07
[757]	5.85398e-07		3.47501e-06		2.47476e-05		4.4332e-07
[761]	1.45985e-05		5.9908e-05		3.63109e-05		1.8113e-06
[765]	1.0807e-07		1.61973e-06		1.14587e-05		3.41621e-06
[769]	1.28715e-05		4.47039e-06		7.9131e-06		2.40112e-06
[773]	1.37911e-07		1.67428e-05		8.34506e-08		5.33278e-05
[777]	1.23841e-05		8.16363e-06		1.4032e-05		4.54285e-06
[781]	2.42511e-07		1.01602e-05		6.56777e-06		6.6913e-06
[785]	0.000167189		1.126e-06		0.000168062		2.37081e-06
[789]	2.9798e-06		8.17801e-06		4.04319e-07		9.28937e-06
[793]	9.69933e-06		8.36282e-07		3.10783e-06		1.62449e-05
[797]	3.49173e-06		3.0431e-07		1.24833e-06		5.12028e-07
[801]	8.21959e-06		1.71008e-05		3.74289e-07		1.56446e-05
[805]	2.13161e-06		2.19183e-05		1.08508e-05		3.15424e-07
[809]	7.44721e-07		1.92374e-05		1.91419e-06		6.83053e-05
[813]	2.55919e-05		1.41613e-07		1.69682e-05		1.18248e-05
[817]	2.29908e-05		5.9869e-07		3.9665e-06		0.000123092
[821]	2.03117e-06		6.40429e-07		2.59448e-05		3.086e-06
[825]	5.18254e-06		8.23639e-08		1.07551e-05		5.42498e-06
[829]	1.8973e-07		5.07222e-06		0.000252774		1.14759e-05
[833]	5.54352e-06		8.52492e-07		2.94836e-07		2.8748e-06
[837]	3.15927e-06		1.62667e-07		3.50842e-06		3.93008e-06
[841]	1.5806e-06		2.01178e-06		5.10582e-06		2.0211e-06
[845]	9.14215e-06		1.31458e-05		5.89992e-06		6.59465e-06
[849]	4.6711e-06		6.88791e-06		3.48129e-06		6.47994e-06
[853]	9.93712e-07		4.26879e-07		2.21331e-06		1.01965e-05
[857]	3.63963e-06		2.4119e-05		3.07742e-07		5.7873e-06
[861]	4.8221e-06		2.98125e-07		1.00947e-06		9.06148e-06
[865]	1.65772e-05		1.97015e-05		8.50871e-06		1.68847e-05
[869]	1.22575e-05		2.53871e-06		7.74141e-07		4.09336e-06
[873]	2.16829e-06		4.13626e-05		7.12056e-07		2.41304e-06
[877]	3.53305e-07		1.20839e-06		1.952e-06		4.87954e-06
[881]	4.9799e-06		3.69593e-07		7.62664e-06		1.70541e-06
[885]	0.000112588		4.93889e-08		2.9904e-06		1.19403e-07
[889]	4.42344e-08		1.55487e-06		2.21297e-06		1.71893e-07
[893]	1.68622e-06		1.34832e-05		0.000103043		2.1719e-05
[897]	2.86828e-06		6.928e-08		4.73133e-06		1.39956e-05
[901]	7.21696e-06		1.61809e-05		9.4968e-06		1.6836e-07
[905]	8.72088e-07		2.85647e-06		1.00602e-07		1.23975e-06
[909]	2.09899e-07		1.78063e-07		8.85222e-09		5.87e-06
[913]	0.000135613		7.96029e-07		6.09044e-06		1.43422e-06
[917]	0.000491395		4.66099e-06		1.43345e-06		5.62624e-06
[921]	9.88838e-08		4.31087e-05		2.43472e-06		8.20032e-06
[925]	5.88378e-05		8.84906e-08		2.64258e-06		4.78064e-07
[929]	3.83418e-07		2.11697e-05		3.2463e-06		1.57413e-05
[933]	9.24785e-07		3.32115e-05		2.68767e-06		6.10412e-06
[937]	1.82137e-05		1.1358e-05		6.56639e-06		1.28049e-05
[941]	0.00215141		2.01879e-06		1.9231e-06		3.06134e-06
[945]	1.31368e-05		2.9842e-05		2.15754e-06		5.73275e-07
[949]	1.55632e-05		3.85553e-06		5.44541e-06		6.45463e-05
[953]	7.87878e-07		5.06816e-06		3.44023e-07		1.30538e-06
[957]	1.75056e-07		3.5687e-05		5.33907e-05		2.88215e-06
[961]	6.89613e-07		1.53232e-07		4.56374e-06		5.27398e-05
[965]	3.54027e-06		4.51559e-05		0.000132973		8.1057e-05
[969]	4.36747e-06		1.51119e-07		7.74185e-05		8.19799e-06
[973]	5.95156e-05		7.2257e-06		9.73925e-06		1.85714e-06
[977]	3.75843e-05		1.2155e-05		2.71957e-06		1.80029e-06
[981]	1.06113e-05		1.9311e-05		1.93932e-07		3.26732e-05
[985]	2.46611e-05		5.16575e-06		1.94054e-06		1.32454e-05
[989]	5.08984e-06		5.13337e-07		3.24605e-05		8.28806e-05
[993]	8.36091e-06		4.72472e-07		4.55811e-05		2.52895e-06
[997]	3.19214e-06		8.88902e-07		4.33879e-07		1.14104e-06
S4G Table. p-values of sub-sampled GLM with Poisson dispersion for dweller diversity
[1]	0.000132549		4.66025e-06		7.51978e-06		1.85552e-05
[5]	4.13808e-05		7.05429e-05		0.000254963		1.21017e-06
[9]	1.99621e-05		3.48544e-05		2.31615e-05		0.000229031
[13]	3.23711e-05		1.70794e-05		3.27246e-05		5.60177e-05
[17]	9.49868e-06		9.24011e-06		6.90453e-05		0.000732595
[21]	3.68282e-05		0.00019826		2.25965e-05		0.000232262
[25]	1.09346e-05		1.64437e-05		6.62978e-06		4.85974e-05
[29]	2.70798e-05		0.000352669		1.98379e-05		0.000216979
[33]	1.81683e-06		0.000152937		1.47167e-05		3.07397e-05
[37]	1.19115e-05		9.73867e-06		0.000161089		1.82249e-05
[41]	6.83267e-05		2.88638e-05		1.54264e-05		0.000413668
[45]	1.48936e-05		0.000405301		9.92395e-05		8.5717e-05
[49]	5.99298e-05		0.000412021		0.000384319		2.54564e-05
[53]	1.04818e-05		0.000736571		6.01009e-06		1.16253e-05
[57]	3.64482e-06		0.000188431		2.0994e-05		0.000301693
[61]	3.86439e-05		0.000111793		2.87262e-05		8.07145e-06
[65]	0.000123655		0.000146765		2.29201e-05		9.54356e-05
[69]	9.02853e-05		1.53274e-05		6.27008e-06		5.33237e-06
[73]	1.21489e-05		2.72602e-05		0.000109715		9.09656e-05
[77]	0.000316412		0.00063812		6.91592e-05		0.000585172
[81]	3.46058e-05		2.40716e-05		4.42762e-05		1.49228e-06
[85]	1.02842e-05		6.075e-06		5.01623e-05		5.03388e-05
[89]	3.42038e-05		1.01683e-05		1.62205e-05		9.29986e-06
[93]	6.85589e-06		0.00137287		8.85506e-05		4.054e-05
[97]	5.03191e-05		1.79416e-05		4.33776e-05		6.95591e-05
[101]	3.18731e-05		3.33777e-05		4.37582e-05		0.000103394
[105]	1.90685e-05		7.84817e-05		4.42932e-05		3.74386e-05
[109]	6.12572e-05		1.18854e-05		2.71876e-05		0.000270776
[113]	4.10907e-05		0.000153399		8.23977e-06		5.71919e-06
[117]	5.24998e-05		1.81811e-05		0.000636979		3.34581e-06
[121]	2.61493e-06		8.03159e-05		3.76643e-06		1.89862e-05
[125]	1.67047e-05		0.000140454		0.000113101		0.000183298
[129]	0.000106856		0.00010724		9.16199e-05		3.31476e-06
[133]	0.000139651		2.60281e-05		3.75515e-06		5.57319e-06
[137]	8.17753e-06		4.33458e-05		4.68372e-05		2.30496e-05
[141]	0.000297519		5.58916e-05		7.1849e-06		3.32422e-05
[145]	0.00104913		1.1232e-05		1.30662e-05		6.912e-05
[149]	3.18012e-05		1.45508e-06		5.64634e-05		3.60042e-05
[153]	0.000116845		0.000120522		0.000130579		2.80497e-05
[157]	1.45044e-05		1.49282e-05		5.0499e-05		0.000105522
[161]	0.000218078		0.000508506		0.00034572		3.36421e-06
[165]	0.000266913		1.78307e-05		6.17774e-05		2.42244e-05
[169]	6.11602e-05		9.98406e-06		4.8677e-05		4.04746e-06
[173]	4.80807e-05		2.18812e-05		9.53805e-06		0.000556821
[177]	1.01718e-05		1.66543e-05		6.48624e-05		5.69183e-05
[181]	6.99403e-06		6.51155e-06		3.13656e-06		2.46851e-05
[185]	5.46439e-05		0.000115504		0.00021456		0.000137355
[189]	5.87294e-06		5.49866e-05		0.000110341		1.90668e-05
[193]	9.26521e-06		9.66499e-06		8.43517e-06		4.16755e-05
[197]	4.71889e-06		6.75184e-06		2.30655e-05		1.80217e-05
[201]	2.87203e-05		0.000195968		1.34953e-05		5.1473e-05
[205]	0.000203632		6.74297e-05		0.000161131		0.000302528
[209]	5.4566e-06		1.18113e-05		7.30799e-06		1.61582e-05
[213]	2.44978e-05		0.000239901		1.08294e-05		0.000100768
[27]	1.7996e-05		4.35844e-05		0.000157277		4.1879e-05
[221]	2.09039e-05		0.000289454		7.02359e-06		2.90405e-05
[225]	4.6595e-06		0.000154171		3.49856e-05		2.02439e-05
[229]	0.000164765		6.96109e-05		6.19085e-05		2.87718e-06
[233]	1.6543e-06		0.000179055		7.01826e-06		3.44595e-05
[237]	3.35148e-05		7.07589e-05		1.20702e-05		5.40868e-05
[241]	1.50466e-05		1.91247e-05		1.04097e-05		7.39042e-05
[245]	2.59515e-06		2.87961e-05		9.98182e-05		4.03971e-05
[249]	0.000316702		0.000364055		4.29022e-05		7.02324e-05
[253]	2.28043e-05		6.58917e-05		0.000250443		4.83716e-06
[257]	7.58358e-05		0.000232032		7.44466e-06		1.21216e-05
[261]	1.30625e-05		8.32696e-06		3.87158e-05		0.00011413
[265]	1.01275e-05		0.000189411		0.000104077		4.26653e-05
[269]	1.65541e-05		4.19219e-05		7.99971e-06		3.09005e-05
[273]	0.000193039		2.37004e-05		3.71037e-07		2.84285e-05
[277]	2.36612e-05		0.000118772		7.22238e-05		1.70076e-05
[281]	0.000103541		0.000844001		2.34078e-05		7.72007e-05
[285]	0.000412978		0.000266623		3.51614e-05		4.21031e-06
[289]	3.56984e-05		8.59811e-05		3.61254e-05		5.12319e-05
[293]	3.3818e-05		1.14075e-05		4.30442e-05		6.16332e-05
[297]	5.90345e-06		8.69457e-05		4.45161e-05		7.78688e-06
[301]	2.33868e-05		0.000123501		2.27273e-05		7.06619e-05
[305]	7.07243e-05		5.3412e-06		4.62838e-05		1.59688e-05
[309]	1.93264e-05		1.75558e-05		3.3424e-05		9.66438e-05
[313]	5.52735e-05		0.000166985		3.11014e-05		0.000994414
[317]	7.37864e-06		6.65911e-05		1.14723e-05		4.74091e-06
[321]	4.21246e-05		7.25605e-06		2.07524e-06		0.00031669
[325]	2.51235e-05		1.9088e-05		1.94988e-06		1.61414e-05
[329]	1.31227e-05		4.02079e-05		0.000116301		1.32092e-06
[333]	0.000308602		2.70092e-05		4.0287e-05		2.99073e-05
[337]	4.3709e-05		2.22511e-05		5.57775e-06		1.67338e-05
[341]	1.51714e-05		3.73904e-05		4.38327e-05		3.63798e-05
[345]	3.16217e-07		2.08918e-05		0.000287185		0.000100482
[349]	0.000125663		0.00017912		3.54921e-06		2.07348e-05
[353]	2.33908e-05		6.01708e-05		4.47464e-06		1.63098e-05
[357]	8.77367e-05		0.000114991		0.000176418		8.40649e-06
[361]	7.38115e-05		4.37166e-05		2.21299e-05		1.5571e-06
[365]	4.63211e-06		2.94437e-05		6.5566e-05		2.2923e-05
[369]	1.01099e-05		9.38963e-05		0.000301158		0.000196344
[373]	3.31468e-06		0.000426685		9.00594e-05		1.3806e-05
[377]	1.18255e-05		5.23273e-05		9.30347e-06		0.000207286
[381]	2.36951e-05		9.85692e-05		4.26703e-05		3.05169e-06
[385]	0.000237667		0.000108497		1.22336e-05		1.93279e-05
[389]	1.75197e-05		0.00015067		5.89379e-06		3.6491e-06
[393]	2.67138e-05		0.00146549		0.00123576		4.74436e-05
[397]	1.61163e-05		0.00028448		6.05622e-06		2.6473e-05
[401]	0.000174633		6.13827e-06		6.6704e-05		1.44731e-05
[405]	0.00079436		2.91705e-05		0.000286618		8.46541e-06
[409]	7.69804e-06		2.98845e-06		3.62224e-05		2.86421e-05
[413]	2.89742e-05		8.49125e-05		7.26315e-05		3.77145e-07
[417]	2.97379e-05		1.14685e-05		4.19027e-06		9.20255e-05
[421]	0.000241813		2.9196e-05		0.000127901		1.92156e-05
[425]	0.00106796		0.000131164		4.97373e-05		9.11011e-05
[429]	2.46938e-05		0.000196126		0.000659962		2.71012e-05
[433]	3.29048e-05		5.42548e-05		4.16518e-05		6.84469e-05
[437]	4.51855e-06		1.68055e-05		2.05847e-05		0.000462935
[441]	7.37526e-06		8.45545e-07		1.89037e-05		2.20099e-05
[445]	7.75418e-06		8.43179e-06		0.000192322		3.38653e-05
[449]	8.45649e-05		1.19775e-05		5.7315e-05		2.68296e-05
[453]	1.38174e-05		3.43089e-05		5.64098e-06		0.00085428
[457]	5.03926e-05		1.70619e-05		3.214e-06		1.4243e-05
[461]	2.51236e-05		3.31373e-05		0.00015108		1.58553e-05
[465]	1.36289e-05		0.000188958		1.76619e-05		0.000157226
[469]	8.16156e-05		0.000247309		2.4271e-05		0.000750976
[473]	5.9936e-05		7.62904e-06		0.000106667		3.25642e-05
[477]	5.34323e-06		1.04069e-05		2.77817e-06		1.14799e-05
[481]	2.96102e-05		1.27887e-05		0.000440531		3.11071e-06
[485]	3.6333e-05		2.33509e-05		0.000176168		1.87997e-05
[489]	7.22202e-07		0.000483331		1.44401e-05		0.000196592
[493]	0.000130694		5.03464e-05		3.83668e-05		4.54511e-05
[497]	0.000826986		0.000197818		4.57403e-06		2.89452e-05
[501]	3.53784e-06		0.000198055		1.5139e-05		1.68843e-05
[505]	0.000140572		8.84398e-06		1.19502e-05		0.000179825
[509]	5.62373e-05		1.63868e-05		4.91608e-05		2.91667e-06
[513]	1.59376e-05		9.31621e-06		2.5241e-05		8.60992e-05
[517]	0.000476534		0.000106098		6.97153e-07		0.000319921
[521]	2.00443e-05		2.08176e-05		4.07573e-06		5.88737e-06
[525]	5.1494e-05		0.000619919		2.2884e-05		1.45286e-05
[529]	0.00011953		4.96131e-06		1.94656e-06		2.20499e-05
[533]	3.26127e-05		5.03216e-05		4.8239e-05		0.000121981
[537]	1.87462e-05		4.73016e-05		0.000109997		3.68927e-06
[541]	4.07228e-05		7.27147e-05		0.000310336		6.77355e-05
[545]	1.23754e-05		4.87952e-06		1.47955e-05		8.07709e-05
[549]	0.000120576		1.11471e-05		2.56215e-05		8.25478e-06
[553]	2.6743e-05		0.000327442		2.03407e-05		4.40534e-05
[557]	0.00016626		2.11734e-05		7.11188e-05		2.59578e-05
[561]	2.03849e-05		2.61035e-05		8.50116e-05		4.16451e-05
[565]	1.03485e-05		9.15256e-05		3.04948e-06		5.83524e-05
[569]	0.00028652		5.03399e-05		1.165e-05		6.66639e-06
[573]	2.25685e-05		3.5692e-05		8.13163e-05		2.3456e-05
[577]	1.2802e-05		1.03026e-05		4.12907e-05		8.78314e-05
[581]	6.08091e-06		1.60461e-05		7.42831e-06		4.10629e-05
[585]	2.36861e-05		2.37476e-07		1.59355e-05		1.89403e-06
[589]	2.12756e-05		4.45628e-05		0.000101783		6.66886e-06
[593]	1.76266e-05		2.50289e-05		0.000569166		0.000229206
[597]	0.00010353		1.00632e-05		4.46224e-05		0.000262823
[601]	1.07036e-05		3.34713e-05		1.85706e-05		1.51015e-06
[605]	2.81528e-05		4.16748e-05		1.55237e-05		2.27351e-05
[609]	2.45312e-05		3.60375e-05		1.52204e-05		4.78188e-05
[613]	3.77294e-06		1.80882e-05		4.35373e-06		0.000142066
[617]	0.000183021		8.19671e-05		0.000223474		5.094e-06
[621]	4.24449e-06		1.04028e-05		4.48655e-06		6.49117e-06
[625]	1.89129e-05		0.000126736		6.85328e-05		4.64379e-05
[629]	6.73214e-05		3.86457e-06		0.000286866		1.38385e-05
[633]	8.76376e-06		0.000186054		5.66475e-05		7.87651e-06
[637]	5.60861e-05		0.000104666		4.02846e-05		1.7475e-05
[641]	3.15885e-05		1.06236e-05		3.50048e-05		8.96471e-07
[645]	2.45604e-05		8.35285e-05		6.85284e-05		0.000157081
[649]	0.000382403		5.11152e-07		0.000213145		3.45484e-05
[653]	1.79573e-05		0.000151629		2.90918e-05		5.80048e-06
[657]	8.01102e-06		2.9146e-06		0.000260383		0.00164263
[661]	0.000291529		4.18609e-05		9.97653e-06		7.41265e-06
[665]	9.83808e-05		0.000155232		8.70515e-05		1.91827e-05
[669]	6.18179e-05		6.70179e-05		0.000200122		0.000432496
[673]	2.59872e-05		0.000224481		1.41002e-05		5.6125e-05
[677]	0.000361636		5.47291e-05		1.14678e-05		6.49856e-05
[681]	4.61919e-05		0.00015963		9.89741e-06		1.86238e-05
[685]	1.60375e-05		2.58381e-05		8.74302e-05		3.29676e-05
[689]	0.000151361		4.15406e-05		3.28967e-05		6.85386e-05
[693]	0.000275323		2.70523e-05		0.000112284		2.47357e-05
[697]	2.31615e-05		0.000161114		3.98136e-05		1.10708e-05
[701]	2.76317e-05		6.92157e-06		4.95356e-05		3.38609e-05
[705]	4.38144e-06		3.68373e-05		5.58668e-05		4.89095e-05
[709]	5.62119e-06		1.40042e-05		1.4747e-05		9.28328e-06
[713]	0.000265837		7.69161e-06		0.000255758		8.7785e-05
[717]	4.41274e-05		2.49689e-05		2.64264e-05		3.71666e-05
[721]	1.59719e-05		1.27977e-05		1.34036e-05		3.03641e-05
[725]	1.09855e-05		1.16081e-05		0.00018763		0.000121403
[729]	0.000141972		2.42122e-06		5.19784e-06		0.000492257
[733]	2.95962e-05		3.54039e-06		6.82944e-05		1.85798e-05
[737]	4.20512e-05		2.11589e-06		0.000100139		2.82976e-05
[741]	8.48237e-05		2.6085e-05		0.000103097		7.31744e-06
[745]	0.000102906		2.2511e-05		0.000713001		0.00024602
[749]	0.000295499		0.000260541		2.32995e-05		7.01659e-05
[753]	1.74346e-05		2.41992e-06		2.93769e-06		2.27332e-07
[757]	9.63012e-05		6.05122e-05		6.89708e-06		4.2361e-06
[761]	3.60744e-05		8.51405e-06		0.000144225		5.58675e-05
[765]	2.1523e-05		4.23301e-05		2.22797e-05		5.19779e-06
[769]	4.52827e-06		4.8814e-05		5.35182e-05		4.97781e-06
[773]	8.55312e-06		0.000425681		0.0001542		3.89659e-06
[777]	1.77421e-06		2.09622e-05		0.000708666		4.35981e-05
[781]	0.000228285		3.52676e-05		1.16439e-05		0.000164703
[785]	6.69354e-05		1.7634e-05		0.000121066		0.000258512
[789]	3.77727e-05		4.08468e-06		3.14653e-05		4.34353e-06
[793]	3.04468e-05		1.93226e-05		0.00152462		3.73427e-06
[797]	0.000137002		0.000145966		0.000211138		9.41977e-05
[801]	8.60566e-05		0.000367372		1.63832e-05		3.39304e-05
[805]	7.14898e-05		0.000209225		3.63709e-06		1.59423e-05
[809]	0.000267685		5.16669e-05		0.000156457		1.75713e-05
[813]	1.025e-05		3.84373e-05		9.854e-05		3.95334e-06
[817]	4.12812e-05		1.36222e-05		3.73421e-05		0.000143186
[821]	2.31177e-05		1.10535e-06		3.39581e-05		1.57968e-05
[825]	0.000115946		1.98928e-05		2.85915e-05		4.49605e-05
[829]	1.67963e-05		0.000135435		2.313e-05		1.48109e-05
[833]	4.43244e-06		1.55138e-05		1.6492e-05		1.41888e-05
[837]	0.000182721		5.21798e-06		4.00026e-06		0.00072437
[841]	4.64835e-05		1.47047e-05		6.05305e-06		4.20865e-05
[845]	2.175e-05		0.000112773		6.95112e-05		7.03989e-06
[849]	3.07205e-05		7.77758e-05		2.75325e-05		9.49132e-05
[853]	3.71211e-05		2.21416e-05		9.16797e-05		0.000107974
[857]	0.000494996		1.10777e-05		4.23294e-05		1.95295e-06
[861]	8.77384e-06		6.26012e-06		2.76564e-05		1.80752e-05
[865]	0.000285739		3.01818e-05		1.82062e-05		3.84304e-05
[869]	4.10798e-05		2.78139e-05		1.36696e-05		9.44776e-05
[873]	0.000282372		1.36273e-05		0.000337454		1.29526e-05
[877]	0.00013746		3.617e-05		0.000109537		6.10762e-05
[881]	0.000170254		1.52361e-05		5.53342e-05		2.3226e-05
[885]	0.000122356		3.09569e-05		5.28958e-06		1.04784e-05
[889]	0.000295628		2.96854e-05		0.000260871		2.68443e-06
[893]	5.87244e-06		1.4937e-05		2.65053e-05		1.3071e-05
[897]	5.78489e-05		1.11756e-05		7.34964e-05		1.37163e-05
[901]	4.76782e-06		9.43995e-05		2.6379e-05		0.000154318
[905]	3.70191e-05		3.66636e-06		8.60822e-05		2.82171e-05
[909]	5.21623e-05		2.00328e-05		6.12577e-05		9.55984e-07
[913]	1.0471e-06		0.000454783		2.55507e-05		4.3542e-05
[917]	0.000162423		7.28176e-05		6.79178e-05		0.000134558
[921]	9.78491e-05		9.87151e-05		0.000228725		9.10522e-05
[925]	9.91847e-06		2.67238e-06		1.00338e-05		6.30524e-05
[929]	3.85921e-05		6.97497e-05		9.15927e-05		5.68857e-05
[933]	0.000107423		1.14363e-05		0.000100109		4.74993e-05
[937]	1.85026e-05		7.06246e-06		3.07441e-05		2.59561e-05
[941]	6.91871e-05		8.6681e-05		3.31065e-05		4.46275e-05
[945]	2.31892e-05		2.37232e-05		3.68059e-05		1.27227e-05
[949]	0.000226155		8.44078e-06		3.82612e-06		1.24755e-06
[953]	1.89789e-05		1.16511e-05		0.000195942		4.3639e-05
[957]	1.5415e-05		3.35544e-05		3.10135e-06		0.000380419
[961]	1.4262e-05		4.03413e-06		3.59352e-05		1.07958e-05
[965]	0.000158957		0.000203533		9.24871e-06		0.000176005
[969]	4.66051e-05		6.28664e-05		5.17744e-06		5.19737e-05
[973]	7.37064e-05		7.12916e-05		1.60335e-05		4.6478e-06
[977]	5.48051e-06		1.59609e-05		0.000101183		6.95965e-06
[981]	4.6097e-07		1.52744e-05		1.7681e-05		5.97625e-06
[985]	2.90989e-05		0.000205333		7.64111e-07		0.000374748
[989]	1.05864e-05		0.000140455		2.69076e-06		0.000419638
[993]	3.81728e-05		3.07118e-05		2.71547e-05		7.21555e-06
[997]	0.000102631		4.84118e-06		2.28407e-05		0.00056753
S4H Table. p-values of sub-sampled GLM with Gaussian dispersion for dweller diversity
[1]	4.02757e-28		2.51869e-26		4.19766e-32		1.95959e-27
[5]	6.70859e-25		3.69803e-28		1.30203e-29		4.39664e-29
[9]	8.69948e-35		2.43937e-24		4.55496e-27		5.41802e-28
[13]	8.02303e-25		2.49416e-32		3.17011e-31		1.33992e-28
[17]	5.28727e-31		7.45195e-35		3.48068e-29		3.73488e-30
[21]	1.19028e-31		6.09464e-22		1.94108e-26		2.67226e-20
[25]	8.20518e-27		8.64733e-28		1.96033e-29		1.85642e-31
[29]	1.08738e-30		1.76456e-25		5.249e-28		3.1167e-35
[33]	1.41556e-26		1.46848e-33		1.67159e-35		1.21696e-38
[37]	2.8112e-28		4.95808e-30		1.05907e-29		1.10789e-31
[41]	2.71848e-38		3.45601e-27		6.36436e-28		1.94241e-32
[45]	7.39135e-30		1.26788e-34		1.37292e-22		6.06451e-25
[49]	9.73489e-32		3.77858e-30		2.68499e-29		3.85836e-25
[53]	3.35735e-18		2.63944e-30		2.08391e-25		2.61613e-30
[57]	2.80735e-19		5.90327e-29		1.36259e-28		7.44746e-28
[61]	9.32679e-21		7.19953e-31		7.78593e-31		1.82469e-18
[65]	7.61238e-33		9.08632e-28		4.2353e-24		1.12456e-34
[69]	1.44946e-27		2.11705e-26		3.59882e-24		4.20421e-28
[73]	7.14311e-32		3.2877e-25		1.48952e-22		4.27614e-25
[77]	1.98232e-33		3.00427e-32		7.45752e-36		1.42036e-24
[81]	1.79826e-23		7.91424e-24		2.87092e-31		2.70287e-29
[85]	1.05372e-26		2.31065e-27		2.37151e-27		5.13104e-22
[89]	1.05217e-27		1.68227e-38		1.28656e-26		6.84066e-28
[93]	4.13281e-28		1.86778e-30		6.31116e-28		1.7664e-24
[97]	5.06518e-31		1.57129e-28		1.384e-32		2.81578e-26
[101]	2.83806e-34		2.1535e-30		1.98102e-27		2.73217e-33
[105]	4.1101e-28		4.70944e-27		3.84004e-30		2.62402e-32
[109]	6.91407e-31		1.68847e-28		6.20952e-32		1.42764e-24
[113]	1.27823e-29		2.449e-21		6.97967e-29		5.82603e-32
[117]	6.16666e-34		3.16239e-22		6.80367e-25		1.14226e-29
[121]	9.51922e-24		6.37725e-30		8.43363e-26		3.58953e-27
[125]	6.30067e-33		4.22753e-24		2.52483e-36		6.00789e-31
[129]	2.58417e-24		3.17967e-24		9.37707e-25		1.19849e-31
[133]	7.47636e-27		2.77037e-25		1.13166e-31		3.16379e-28
[137]	2.30331e-30		6.22516e-31		1.45433e-22		1.1694e-23
[141]	6.32155e-28		1.88406e-26		8.19212e-27		1.25456e-25
[145]	2.94292e-28		7.4566e-38		1.90018e-32		5.91658e-28
[149]	1.70316e-21		1.58728e-28		1.12177e-21		3.32087e-27
[153]	3.5994e-33		4.07522e-26		5.08873e-31		1.04406e-33
[157]	3.13383e-28		1.71962e-28		5.87577e-22		1.00271e-25
[161]	3.62895e-27		4.41264e-29		5.8352e-23		9.1034e-25
[165]	3.16661e-28		7.10769e-36		3.97837e-23		3.95527e-32
[169]	1.41246e-26		9.67789e-24		3.50045e-25		5.04752e-25
[173]	1.45657e-27		3.22654e-30		1.20655e-36		4.92001e-29
[177]	4.41673e-25		1.06147e-30		1.26354e-25		1.6078e-29
[181]	1.4433e-23		2.10537e-35		2.63688e-22		1.233e-23
[185]	1.22812e-32		4.07695e-28		2.14536e-28		2.54364e-27
[189]	1.20388e-18		2.09336e-35		1.03103e-23		1.1345e-25
[193]	7.29085e-28		6.77107e-20		5.65242e-24		3.69994e-28
[197]	2.0132e-26		3.40599e-31		2.37455e-30		6.78698e-29
[201]	1.5084e-25		1.85661e-28		1.7436e-20		2.88111e-24
[205]	1.41009e-34		5.71503e-32		6.32306e-32		1.17437e-28
[209]	3.67473e-27		1.83425e-23		5.7047e-32		4.18473e-32
[213]	1.3558e-33		7.63558e-31		2.14578e-27		6.11882e-32
[217]	5.17091e-26		2.46642e-22		8.60513e-27		7.86336e-23
[221]	1.79372e-25		4.4659e-27		1.21756e-23		2.76447e-23
[225]	1.25304e-28		1.16918e-28		2.96349e-34		2.93009e-37
[229]	2.96169e-26		1.11493e-31		1.49314e-28		1.53482e-29
[233]	3.73104e-25		2.73362e-32		1.74632e-24		1.13605e-24
[237]	3.79085e-23		2.04953e-28		2.07561e-27		6.41903e-22
[241]	1.92411e-31		1.2575e-19		2.79489e-33		1.9677e-26
[245]	6.18837e-28		5.59398e-25		1.21953e-26		2.06443e-25
[249]	1.80692e-30		9.64574e-28		1.01204e-31		1.3242e-30
[253]	1.77568e-23		3.18985e-27		6.27575e-28		8.81685e-27
[257]	4.74469e-20		2.12092e-31		5.98166e-35		5.95247e-31
[261]	2.28527e-33		2.4552e-24		4.03017e-26		2.91277e-24
[265]	2.39409e-28		3.37977e-25		7.55975e-25		4.99442e-27
[269]	1.48516e-25		3.7737e-28		7.49248e-30		2.78384e-26
[273]	7.11024e-30		1.1771e-24		1.18006e-31		7.20936e-29
[277]	5.67247e-28		6.59098e-32		9.54619e-32		4.52083e-26
[281]	2.38152e-36		1.43002e-28		1.89215e-30		5.68499e-31
[285]	3.35844e-24		4.16172e-31		6.31175e-27		1.46521e-30
[289]	1.63072e-34		2.56923e-22		4.141e-25		8.83962e-28
[293]	3.92776e-25		7.29232e-31		1.32705e-27		2.81536e-24
[297]	8.58973e-29		2.89774e-26		6.83378e-34		1.01668e-26
[301]	2.54315e-33		1.08416e-31		4.27258e-34		2.48734e-20
[305]	1.60903e-26		2.76748e-25		1.58505e-32		1.843e-37
[309]	3.19437e-23		4.54345e-33		1.87161e-27		1.28796e-25
[313]	3.06576e-33		3.5175e-34		1.69548e-26		1.48726e-28
[317]	6.69257e-24		1.23306e-25		6.34669e-31		1.90623e-25
[321]	1.47622e-27		9.43684e-28		1.00932e-32		1.10411e-34
[325]	4.67289e-23		1.94108e-24		4.27196e-28		5.4889e-27
[329]	1.96785e-25		1.82092e-31		7.48643e-26		2.43533e-32
[333]	3.95787e-33		6.51304e-23		4.66184e-18		7.99566e-28
[337]	6.93254e-31		1.70466e-38		7.15228e-29		2.93489e-24
[341]	2.01468e-23		6.2741e-20		2.63724e-35		2.04573e-23
[345]	5.32231e-29		1.5975e-21		4.68522e-35		8.94639e-30
[349]	4.85037e-30		5.4151e-25		4.58484e-30		9.06394e-21
[353]	3.44438e-35		1.82322e-31		6.45159e-32		5.17624e-30
[357]	3.29164e-34		2.1518e-26		5.13913e-29		1.07514e-22
[361]	4.52126e-30		2.82666e-28		9.33495e-31		1.838e-25
[365]	6.85987e-17		5.83685e-27		3.19029e-31		1.84533e-27
[369]	2.97982e-29		1.10904e-28		4.25191e-25		2.33457e-23
[373]	4.47656e-30		8.82026e-16		4.28324e-25		2.32884e-24
[377]	2.59836e-26		6.84391e-31		1.15949e-35		3.44907e-29
[381]	4.04395e-25		2.6701e-29		2.19096e-33		7.53684e-24
[385]	2.27243e-30		1.07894e-22		4.31946e-26		3.99638e-17
[389]	9.90381e-23		1.50877e-27		3.75574e-28		1.38876e-30
[393]	2.72835e-27		2.91148e-30		1.67964e-28		4.18883e-22
[397]	5.13112e-31		1.36489e-26		3.04658e-24		1.06348e-20
[401]	4.07715e-32		5.95333e-28		2.12073e-24		9.27649e-37
[405]	2.27116e-21		5.80511e-41		5.54377e-30		3.77875e-26
[409]	1.58823e-30		2.69689e-29		1.75475e-32		6.58752e-34
[413]	4.89361e-24		4.56564e-30		5.66843e-24		2.28377e-23
[417]	1.46246e-23		3.25657e-28		3.97698e-31		1.43282e-26
[421]	9.29809e-20		7.6971e-27		3.25819e-26		2.00886e-35
[425]	5.6269e-21		6.95559e-24		9.45581e-36		1.54567e-31
[429]	6.361e-31		1.73714e-32		1.7014e-36		7.9291e-29
[433]	1.28182e-29		7.68322e-28		3.06108e-26		5.84677e-29
[437]	7.44011e-36		9.99093e-31		1.31586e-27		8.14826e-32
[441]	5.41636e-35		2.66226e-22		7.21941e-25		1.32878e-32
[445]	3.19495e-24		1.07694e-24		1.55021e-26		2.82219e-26
[449]	7.17481e-28		2.95482e-30		1.47994e-24		6.81827e-29
[453]	4.28103e-28		3.89604e-28		3.82544e-20		1.45951e-35
[457]	3.10554e-33		3.40823e-26		3.46415e-28		2.59316e-32
[461]	3.26791e-27		8.33083e-34		6.93374e-32		3.53652e-31
[465]	4.32159e-26		6.02032e-35		1.17072e-28		1.13845e-25
[469]	1.17057e-33		3.79896e-26		9.1557e-25		1.29901e-26
[473]	1.4499e-28		2.75089e-18		1.02368e-28		1.11474e-27
[477]	2.19944e-25		2.32748e-24		8.84186e-32		2.63403e-33
[481]	7.28792e-35		3.24367e-22		8.03254e-29		8.31744e-25
[485]	6.9103e-26		8.60344e-28		3.75145e-28		4.37213e-25
[489]	2.51908e-29		4.27111e-34		4.21471e-28		6.46567e-35
[493]	4.7624e-24		8.60657e-22		1.56112e-30		1.59712e-27
[497]	5.41604e-31		3.24642e-29		8.37006e-26		6.43477e-24
[501]	5.99056e-33		2.56021e-34		2.53643e-24		9.42928e-36
[505]	2.72075e-32		5.10748e-28		9.10437e-28		1.99523e-29
[509]	1.55762e-25		6.84452e-28		1.28998e-20		7.20557e-21
[513]	1.39027e-23		2.47372e-40		9.30793e-31		5.90919e-31
[517]	5.15434e-34		1.04863e-26		7.52983e-35		8.7625e-29
[521]	2.00834e-27		5.73544e-31		1.62492e-32		2.2141e-27
[525]	3.66969e-31		6.84776e-28		8.59897e-28		3.40089e-21
[529]	3.22973e-27		1.11967e-21		7.92686e-27		3.34265e-32
[533]	1.31426e-23		8.72818e-34		7.49695e-26		5.52525e-27
[537]	3.20277e-39		2.56187e-29		1.41904e-23		1.9175e-28
[541]	6.30061e-25		9.44242e-23		2.77142e-23		1.14985e-28
[545]	7.8858e-35		4.02617e-24		1.57243e-23		1.0899e-20
[549]	3.66732e-25		7.73419e-32		1.0921e-24		3.42737e-23
[553]	1.33379e-28		6.48703e-28		4.27134e-23		5.48581e-22
[557]	2.13125e-25		2.24786e-28		1.4508e-24		2.05409e-27
[561]	5.54423e-35		1.21679e-33		7.64339e-25		4.74234e-34
[565]	4.87506e-25		9.48968e-28		6.36142e-31		5.10649e-28
[569]	5.76793e-28		5.61118e-35		2.59823e-34		1.82338e-23
[573]	1.09156e-24		5.91202e-34		2.93577e-24		2.37148e-27
[577]	2.91354e-34		6.51055e-25		4.71602e-31		1.16701e-33
[581]	1.73761e-27		1.18514e-31		9.28388e-20		9.56624e-37
[585]	5.06098e-35		3.2898e-27		6.8445e-23		1.82042e-26
[589]	1.59074e-27		6.79891e-32		4.14642e-28		1.39686e-27
[593]	1.1071e-29		3.06062e-27		5.5581e-37		8.0569e-32
[597]	1.15422e-28		1.02853e-18		6.67881e-27		1.06028e-27
[601]	3.26178e-19		8.08961e-36		1.83768e-26		8.22985e-25
[605]	1.12351e-26		3.02191e-31		1.42043e-32		1.46715e-39
[609]	2.83433e-22		3.78066e-32		3.61567e-25		3.14364e-31
[613]	5.35031e-29		1.41471e-29		3.87369e-23		1.80155e-31
[617]	7.22814e-25		7.03934e-31		1.72498e-39		8.21377e-33
[621]	1.73215e-30		5.61386e-22		2.99217e-24		8.60601e-27
[625]	7.94263e-26		2.50947e-28		2.02897e-28		8.37856e-22
[629]	2.30673e-28		1.14867e-20		6.07711e-21		2.93438e-24
[633]	1.37967e-34		4.27404e-28		1.53756e-36		5.15892e-29
[637]	3.27784e-32		5.76001e-28		5.22307e-23		8.9636e-26
[641]	1.01913e-26		1.2921e-25		3.42672e-20		1.92859e-30
[645]	3.26856e-25		2.3981e-27		5.01345e-36		2.29062e-26
[649]	7.77767e-30		7.48556e-26		8.072e-30		7.93012e-24
[653]	4.39906e-21		3.2003e-33		5.7943e-27		1.44584e-27
[657]	6.54e-27		3.71253e-30		1.56037e-28		1.14674e-32
[661]	1.75177e-28		2.76801e-30		2.68899e-32		2.05209e-21
[665]	2.27627e-26		1.67657e-32		2.74757e-30		4.90959e-27
[669]	4.08625e-24		9.56443e-23		4.60885e-21		6.10901e-28
[673]	1.13742e-33		2.47876e-25		3.19688e-33		5.32379e-34
[677]	2.14519e-22		1.92097e-24		6.87812e-33		4.25982e-35
[681]	5.96568e-25		9.06199e-23		1.54952e-20		9.63964e-27
[685]	1.18276e-30		4.53017e-28		2.04776e-21		7.24518e-35
[689]	4.27903e-28		8.30822e-28		1.32684e-28		1.28827e-28
[693]	1.04642e-21		2.86635e-31		2.8663e-31		1.43971e-26
[697]	7.02301e-28		1.05732e-27		1.97405e-24		1.44145e-31
[701]	9.2293e-34		1.45894e-33		2.36861e-15		2.20383e-21
[705]	7.36998e-30		1.3659e-25		1.59787e-30		1.65646e-27
[709]	1.18999e-23		2.32034e-34		2.00563e-29		9.59588e-25
[713]	4.20176e-25		2.48489e-26		6.37159e-28		1.03747e-25
[717]	4.74054e-22		1.66156e-33		6.86088e-32		8.72635e-23
[721]	1.88365e-27		1.22517e-33		1.3306e-28		9.86066e-24
[725]	1.14207e-30		1.62628e-23		6.4491e-29		1.82167e-29
[729]	6.30032e-30		2.30835e-33		1.25029e-26		1.5258e-27
[733]	9.60101e-32		9.95132e-27		1.06133e-28		9.16631e-25
[737]	2.6393e-30		1.77311e-27		1.09007e-24		2.52372e-25
[741]	1.04845e-29		7.6497e-25		6.07027e-30		4.68962e-30
[745]	5.3173e-21		2.29694e-33		4.21915e-25		1.81124e-26
[749]	1.37072e-25		2.06641e-34		1.65495e-32		3.06371e-22
[753]	5.40817e-23		9.75948e-26		1.02851e-33		5.69023e-32
[757]	3.41469e-31		1.04497e-32		7.50838e-32		2.43736e-33
[761]	6.35256e-26		5.06083e-27		2.17045e-29		3.64469e-25
[765]	7.86984e-22		2.89554e-21		1.99619e-23		1.21189e-27
[769]	1.01806e-25		2.15659e-27		1.67031e-27		5.04329e-30
[773]	5.42149e-27		3.19694e-34		2.24573e-19		1.17677e-24
[777]	4.26706e-20		6.75058e-27		5.96676e-36		8.09032e-30
[781]	1.57735e-32		1.10272e-25		3.48003e-25		6.93013e-30
[785]	2.15522e-30		1.70722e-25		2.25495e-34		1.45177e-31
[789]	6.20507e-33		1.12811e-30		2.0197e-22		2.16126e-20
[793]	1.0594e-30		3.83451e-26		2.01779e-31		1.66094e-25
[797]	7.32265e-21		2.99127e-28		4.39325e-31		1.23146e-21
[801]	3.2234e-34		1.92918e-29		1.50621e-30		1.60486e-26
[805]	2.95797e-32		7.37531e-35		9.85619e-32		2.66167e-30
[809]	1.5027e-38		1.66484e-26		1.40056e-29		2.29438e-18
[813]	4.45195e-35		1.93015e-22		7.72867e-30		1.31365e-27
[817]	9.01457e-30		6.32584e-31		6.8729e-24		7.18875e-26
[821]	2.36322e-22		4.78071e-23		2.87141e-34		8.5434e-31
[825]	6.53353e-21		1.17605e-36		4.72104e-26		2.8269e-25
[829]	3.91399e-27		8.33474e-31		1.26916e-29		2.30727e-28
[833]	9.29583e-26		2.02089e-36		1.88164e-22		9.40819e-30
[837]	1.26877e-23		1.64591e-34		2.64982e-27		2.65979e-30
[841]	1.26479e-27		1.03718e-28		5.14036e-31		1.08813e-29
[845]	6.18598e-27		9.83059e-24		9.57268e-21		1.90748e-29
[849]	1.7456e-32		6.5572e-31		1.73321e-26		2.60595e-30
[853]	3.71781e-30		2.64787e-28		1.14672e-27		2.01229e-27
[857]	9.2613e-24		2.04253e-19		4.01267e-29		2.20483e-23
[861]	2.42951e-27		2.00296e-31		9.30581e-19		1.63691e-21
[865]	3.24773e-28		3.35531e-37		4.94047e-24		5.22087e-38
[869]	1.8452e-30		1.62485e-35		1.88396e-24		1.0371e-25
[873]	3.57382e-33		2.64476e-21		7.48102e-24		1.38531e-27
[877]	8.87116e-26		8.03181e-26		1.30236e-31		1.90581e-30
[881]	5.01809e-27		1.91584e-30		4.13803e-30		9.52096e-28
[885]	1.66479e-32		2.3887e-28		3.94867e-23		1.05141e-24
[889]	2.3091e-24		1.58948e-35		3.289e-33		5.28155e-31
[893]	7.22014e-27		1.13756e-25		3.03874e-29		3.02905e-30
[897]	4.01978e-24		1.72118e-33		7.91209e-24		2.99867e-26
[901]	3.5269e-31		6.01037e-30		1.24507e-30		2.34684e-25
[905]	4.22187e-26		3.73285e-23		7.27414e-29		4.89967e-21
[909]	2.48753e-27		9.74765e-28		1.03319e-24		1.89187e-28
[913]	3.94942e-34		1.37374e-25		2.25867e-27		2.28765e-29
[917]	3.89782e-23		1.30734e-26		1.26641e-23		3.01686e-22
[921]	1.09079e-28		1.71883e-26		3.78674e-26		7.08879e-26
[925]	1.69697e-28		8.79056e-32		1.09199e-29		4.8175e-24
[929]	5.97685e-28		1.43834e-27		1.40544e-25		7.07272e-31
[933]	2.17193e-32		2.36219e-34		1.53366e-29		2.94147e-26
[937]	1.4505e-26		1.822e-23		7.64573e-20		8.76714e-24
[941]	6.07053e-23		2.79357e-29		1.14602e-29		8.03007e-24
[945]	1.23301e-29		2.2079e-33		1.43585e-33		4.59964e-36
[949]	8.78779e-29		4.21744e-30		1.58703e-30		5.95392e-24
[953]	1.28807e-32		6.04457e-26		7.72754e-34		1.44267e-29
[957]	2.68438e-32		1.11696e-21		1.74935e-24		8.93101e-32
[961]	3.13184e-21		5.61812e-35		5.75915e-27		3.12787e-32
[965]	1.41489e-26		1.55751e-28		2.45407e-26		9.64035e-25
[969]	4.89973e-27		1.59827e-27		7.62234e-26		1.31293e-35
[973]	5.87053e-25		8.61639e-36		7.89281e-34		3.21502e-20
[977]	1.26696e-24		9.46276e-38		1.90428e-24		4.14071e-29
[981]	3.42899e-26		9.53422e-26		3.30858e-24		1.46482e-27
[985]	3.9301e-32		3.78246e-32		5.60017e-30		1.81983e-26
[989]	2.42338e-23		7.71946e-27		2.20593e-25		1.27728e-32
[993]	1.92004e-25		1.15081e-28		6.01857e-21		3.88391e-21
[997]	4.84318e-25		2.34875e-23		8.83894e-32		1.35312e-27
