# Supplementary material for: Crustose coralline algae increased framework and diversity on ancient coral reefs
Source: PLoS One. 2017 Aug 4;12(8):e0181637. doi: 10.1371/journal.pone.0181637 (PMC5544230; doi:10.1371/journal.pone.0181637)
Supplement: S5 Table — (XLSX) [file pone.0181637.s006.xlsx]

## Sheet: Sheet1
S5 Tables. Results of significance tests for statistical analysis of CCA contribution to reef coral diversity
S5A Table. Results of Shapiro-Wilks test for coral diversity
W	p-value
0.8438	5.66e-10
S5B Table. Results of Levene’s test for coral diversity
	df	F value	Pr(>F)
group	2	6.0332	0.003201
S5C Table. Results of Kruskal-Wallis test for coral diversity
Kruskal-Wallis X-squared	df	p-value
12.8691	2	0.001605
S5D Table. Results of GLM with Poisson dispersion for coral diversity
	SS	df	F	Pr(>F)
Algae Score	73.63	2	11.516	2.57e-05
Residuals	399.61	125
S5E Table. Results of post-hoc Nemenyi test for coral diversity
Algae Score	1	2
2	0.1823
3	0.0408	0.0011
S5F Table. p-values of sub-sampled Kruskal-Wallis test for coral diversity
[1]	0.00300993		0.0134042		0.00493102		0.00158026
[5]	0.00648063		0.00187601		0.00419722		0.00542673
[9]	0.00438065		0.0935465		0.000292881		0.0122865
[13]	0.00427297		0.0251064		0.00216169		0.00453008
[17]	0.00829062		0.00669606		0.00136378		0.00411346
[21]	0.00164828		0.0157527		0.00220451		0.00732277
[25]	0.00149511		0.00438238		0.0136091		0.0205994
[29]	0.00418453		0.0192372		0.00567981		0.0138136
[33]	0.00320866		0.00491588		0.00494014		0.0239491
[37]	0.00386931		0.00200466		0.0152218		0.00709366
[41]	0.00563332		0.000687577		0.00510464		0.0232579
[45]	0.0037937		0.00421192		0.00392097		0.0122213
[49]	0.00137176		0.0155347		0.00627797		0.00206262
[53]	0.0279358		0.017659		0.00177661		0.0123495
[57]	0.00236264		0.000926888		0.0107157		0.00625386
[61]	0.0330367		0.00060446		0.0332865		0.00548053
[65]	0.0224848		0.00579378		0.00360751		0.0634456
[69]	0.0190208		0.0168428		0.00838358		0.00450578
[73]	0.0134963		0.00202069		0.00741074		0.0109371
[77]	0.0109397		0.00201986		0.00932359		0.0170321
[81]	0.00732507		0.00780125		0.00510487		0.00223839
[85]	0.0019102		0.00213909		0.00214028		0.0662092
[89]	0.00696111		0.00159498		0.00245673		0.0120105
[93]	0.00629644		0.00359149		0.00288712		0.00692121
[97]	0.00207568		0.0331943		0.0103343		0.0219327
[101]	0.0342006		0.0116135		0.0293936		0.00375735
[105]	0.00450808		0.043892		0.0293523		0.00671752
[109]	0.0032705		0.00213882		0.000291646		0.000878626
[113]	0.0214691		0.00731023		0.0225795		0.00465048
[117]	0.0045734		0.00159012		0.0145229		0.014182
[121]	0.00448348		0.00877732		0.000153104		0.0214839
[125]	0.0129239		0.00993923		0.00917712		0.0058145
[129]	0.00446127		0.0201812		0.0153678		0.000684155
[133]	0.000171579		0.00235083		0.00271255		0.00448436
[137]	0.0309614		0.00370365		0.0340023		0.0178484
[141]	0.0133444		0.0244357		0.00473161		0.00543252
[145]	0.00969516		0.0018925		0.010589		0.00240427
[149]	0.0273354		0.0373576		0.0180564		0.013232
[153]	0.0121867		0.00634509		0.0148903		0.0123274
[157]	0.00144138		0.0173661		0.000644306		0.00389778
[161]	0.0096218		0.00345479		0.0147598		0.00469671
[165]	0.00503918		0.00533359		0.00119977		0.0085084
[169]	0.00337134		0.0125838		0.0124103		0.00973628
[173]	0.00744953		0.0020959		0.135468		0.0394887
[177]	0.0238179		0.0264452		0.00229797		0.00997269
[181]	0.0145071		0.010002		0.00471582		0.00893642
[185]	0.00489475		0.0157305		0.00330349		0.00197126
[189]	0.000846482		0.0126146		0.00214192		0.00236957
[193]	0.00424724		0.00384341		0.00145098		0.001179
[197]	0.00156122		0.00210786		0.00847966		0.00122555
[201]	0.00595771		0.00832897		0.0023562		0.00751812
[205]	0.00304561		0.00741239		0.0327934		0.00242865
[209]	0.00457048		0.00522332		0.00209669		0.00385025
[213]	0.0272109		0.00656731		0.0157237		0.00748619
[217]	0.0185184		0.0229885		0.00620117		0.0154131
[221]	0.0279096		0.0145619		0.00410448		0.00343975
[225]	0.00190888		0.000736567		0.00733044		0.0150269
[229]	0.0152611		0.00532826		0.00926983		0.0105347
[233]	0.00187569		0.00602928		0.00348158		0.0099815
[237]	0.00557854		0.00354904		0.00534829		0.0024622
[241]	0.00332672		0.00943318		0.00898047		0.0113927
[245]	0.00764236		0.00965953		0.0102376		0.000798389
[249]	0.00665077		0.00442073		0.104633		0.0209235
[253]	0.00330724		0.00545143		0.00808176		0.0081912
[257]	0.0120203		0.00130419		0.00117613		0.000614352
[261]	0.00490995		0.0154019		0.0238421		0.00603767
[265]	0.0544345		0.0317244		0.00742286		0.000696111
[269]	0.0198039		0.00576414		0.00247104		0.00701069
[273]	0.00510425		0.0123511		0.00532179		0.0210173
[277]	0.0021901		0.000857299		0.0128788		0.00235195
[281]	0.00739135		0.00122552		0.0159847		0.0543274
[285]	0.00329881		0.0113605		0.00321523		0.00131813
[289]	0.00062488		0.0005176		0.0069425		0.0190177
[293]	0.00700789		0.0386992		0.012769		0.0024502
[297]	0.00308379		0.0199986		0.00297938		0.00286253
[301]	0.0320392		0.0204942		0.00744323		0.00800408
[305]	0.0417481		0.012196		0.00158462		0.0434111
[309]	0.0217478		0.0222171		0.0101683		0.00107805
[313]	0.000306043		0.00926922		0.0136687		0.00943836
[317]	0.00480415		0.00365046		0.0149883		0.000430017
[321]	0.000486779		0.00773884		0.00270621		0.0103853
[325]	0.0100658		0.000741139		0.0122861		0.00134745
[329]	0.00151832		0.00480806		0.0106724		0.011496
[333]	0.00696893		0.000111093		0.0115335		0.0243628
[337]	0.020717		0.00754107		0.00371895		0.00430179
[341]	0.00538091		0.0124824		0.0386733		0.00784625
[345]	0.025379		0.0123495		0.00783024		0.000380953
[349]	0.0145911		0.12807		0.00104057		0.0102084
[353]	0.00255254		0.00153788		0.00732197		0.000389415
[357]	0.00418793		0.00305165		0.00770604		0.000800144
[361]	0.0256827		0.00463557		0.0107814		0.0354117
[365]	0.00306441		0.00132542		0.00352998		0.00329041
[369]	0.00556656		0.0068575		0.00102808		0.0360515
[373]	0.0182584		0.0297664		0.000453394		0.0115349
[377]	0.0245784		0.0450917		0.00574542		0.00343733
[381]	0.00584613		0.001267		0.0020697		0.00477107
[385]	0.000928143		0.0192349		0.00435369		0.00700995
[389]	0.0465078		0.000680399		0.0346837		0.0172539
[393]	0.0182826		0.000871254		0.0103972		0.000520968
[397]	0.0275981		0.00783022		0.00155028		0.00346876
[401]	0.00222517		0.00190065		0.00970232		0.0128648
[405]	0.0384754		0.0171186		0.0043559		0.00156192
[409]	0.00367851		0.0149439		0.00542377		0.00254582
[413]	0.00316006		0.000501505		0.00466465		0.0761442
[417]	0.00243686		0.00817546		0.0020598		0.00655227
[421]	0.0546393		0.11712		0.0172517		0.0268535
[425]	0.0131876		0.00669935		0.000896704		0.00704492
[429]	0.00218735		0.0154091		0.00629357		0.023709
[433]	0.0175439		0.00035607		0.00592908		0.0018609
[437]	0.0117039		0.00244913		0.0085767		0.00507438
[441]	0.0016084		0.00733748		0.00414193		0.00550022
[445]	0.00394075		0.033301		0.0175694		0.0099488
[449]	0.0312208		0.0118176		0.00511529		0.00942034
[453]	0.0312614		0.00250339		0.0353628		0.0104244
[457]	0.000467226		0.00622157		0.0224528		0.0185196
[461]	0.00146213		0.00521208		0.0140859		0.00458838
[465]	0.00340112		0.0112053		0.00156344		0.0016289
[469]	0.0034544		0.0163789		0.000867753		0.00575113
[473]	0.0013251		0.00652008		0.0257428		0.00139819
[477]	0.00601566		0.00446502		0.00136809		0.00457972
[481]	0.00904677		0.00394068		0.000860453		0.0163759
[485]	0.0118148		0.000703228		0.009006		0.00943622
[489]	0.00938238		0.0624325		0.00633268		0.00242695
[493]	0.0465327		0.00198855		0.00373091		0.0102036
[497]	0.0170398		0.0104514		0.00823582		0.0107735
[501]	0.0112415		0.012411		0.00111338		0.00888395
[505]	0.00232687		0.0103177		0.00685834		0.0270568
[509]	0.0105074		0.000639487		0.0088476		0.000749637
[513]	0.0115263		0.00816355		0.0104809		0.00178536
[517]	0.0140608		0.0142337		0.0145153		0.00838719
[521]	0.00366322		0.000747416		0.000528965		0.00501602
[525]	0.00225279		0.000513779		0.0130545		0.0262671
[529]	0.00171619		0.0511167		0.0068046		0.00495157
[533]	0.0105017		0.00131752		0.00130493		0.00125305
[537]	0.00252662		0.00210987		0.00207391		0.00215483
[541]	0.00220022		0.0385425		0.0193169		0.0181104
[545]	0.0117914		0.0358729		0.00122543		0.0119804
[549]	0.00869992		0.00432128		0.0231516		0.0100838
[553]	0.0322456		0.0336938		0.000555847		0.0116103
[557]	0.00751715		0.00281034		0.0016289		0.00424933
[561]	0.00511525		0.00327349		0.00625224		0.00682088
[565]	0.00273004		0.000226068		0.00497119		0.00486668
[569]	0.00170117		0.0110262		0.00246518		0.00420515
[573]	0.0103571		0.0121723		0.00168271		0.0186285
[577]	0.00297706		0.00527648		0.00178808		0.101904
[581]	0.00734198		0.0170315		0.00119691		0.019758
[585]	0.0209846		0.00350997		0.00792748		0.00182456
[589]	0.00247601		0.00246318		0.0280968		0.00204387
[593]	0.0217829		0.00199821		0.00451047		0.0019151
[597]	0.000904286		0.00488341		0.00865802		0.0126518
[601]	0.0195407		0.0170259		0.00599163		0.00712045
[605]	0.000961488		0.0141475		0.00679787		0.26364
[609]	0.0127158		0.0126836		0.0320798		0.00230132
[613]	0.00163392		0.0155889		0.0357012		0.0244003
[617]	0.00548792		0.00841804		0.00163882		0.00331145
[621]	0.0108346		0.007384		0.0027529		0.00225113
[625]	0.0413104		0.00143859		0.00128177		0.0073769
[629]	0.00515582		0.00367531		0.00643825		0.0388991
[633]	0.0719639		0.0103517		0.0016925		0.00737766
[637]	0.0475016		0.0013236		0.0114344		0.00132415
[641]	0.0141996		0.0112165		0.00473427		0.00494858
[645]	0.0436656		0.00956716		0.00773723		0.0491404
[649]	0.00917096		0.0126864		0.00194156		0.00248596
[653]	0.0123882		0.0123002		0.00532672		0.0255449
[657]	0.00254781		0.000236011		0.00933312		0.0100106
[661]	0.00432239		0.00615092		0.00173762		0.00305319
[665]	0.00145757		0.000607985		0.00461023		0.00559815
[669]	0.00381002		0.0262779		0.019344		0.0282378
[673]	0.0202102		0.0136997		0.00575293		0.0109782
[677]	0.00888467		0.00226181		0.00043002		0.00120341
[681]	0.00548881		0.00481111		0.000957495		0.000490702
[685]	0.00386213		0.0662957		0.00188542		0.00636683
[689]	0.00100503		0.0127162		0.000710202		0.0069958
[693]	0.0116528		0.0030977		0.00557873		0.00690854
[697]	0.00325231		0.0154114		0.00552464		0.00385169
[701]	0.00180844		0.00239938		0.00605846		0.00321354
[705]	0.00137365		0.00684714		0.023082		0.00660377
[709]	0.000784935		0.00553761		0.00291535		0.00383276
[713]	0.0225431		0.00367468		0.000298598		0.00143059
[717]	0.0218694		0.00115509		0.0533515		0.00471695
[721]	0.000403		0.0164793		0.00696368		0.00459506
[725]	0.001896		0.0101031		0.00471355		0.00530832
[729]	0.00195199		0.00292565		0.0248182		0.0170949
[733]	0.0187873		0.0233556		0.00525324		0.0071599
[737]	0.00565941		0.00594017		0.0419095		0.0494242
[741]	0.012674		0.00120882		0.00439386		0.0028854
[745]	0.00326033		0.00860575		0.0702534		0.00521167
[749]	0.00336091		0.00217151		0.00491184		0.00151674
[753]	0.005462		0.00204149		0.0103926		0.019091
[757]	0.00830218		0.00729255		0.00378995		0.0084845
[761]	0.00441656		0.000635019		0.00280481		0.00688121
[765]	0.00274451		0.0589769		0.0276314		0.0012474
[769]	0.00292825		0.00088376		0.00569509		0.00258186
[773]	0.00342164		0.0229014		0.000289671		0.000936106
[777]	0.00426261		0.00555003		0.0128231		0.0167477
[781]	0.00839993		0.0158324		0.0135448		0.00414806
[785]	0.026177		0.00497876		0.0370392		0.00291743
[789]	0.000161491		0.00524085		0.00330102		0.00660989
[793]	0.0187505		0.0472676		0.00838822		0.0172146
[797]	0.0127633		0.00283575		0.00228557		0.00980818
[801]	0.00353063		0.000330088		0.00916519		0.015095
[805]	0.00108266		0.00201499		0.00669058		0.0108377
[809]	0.0221692		0.00255652		0.0300196		0.000134097
[813]	0.0554508		0.0100463		0.00460875		0.00456316
[817]	0.0398541		0.00882654		0.0141422		0.0174465
[821]	0.00725523		0.00179947		0.00652		0.0022857
[825]	0.0305044		0.00674431		0.00540832		0.0107397
[829]	0.0110073		0.00456071		0.00475203		0.0121131
[833]	0.00922241		0.00771153		0.00229357		0.0175278
[837]	0.0200086		0.0496243		0.00745173		0.00831466
[841]	0.00297971		0.0195695		0.0290358		0.00405837
[845]	0.000793754		0.00359977		0.00351277		0.010941
[849]	0.00183359		0.0188598		0.000690716		0.00675676
[853]	0.0205514		0.0106261		0.00451045		0.0103418
[857]	0.00209467		0.00252628		0.0129		0.00577349
[861]	0.00328878		0.00228745		0.00452235		0.0172138
[865]	0.00639065		0.0129962		0.0116255		0.00508719
[869]	0.00303347		0.00307232		0.0307959		0.00819841
[873]	0.006806		0.00273264		0.00738495		0.0109827
[877]	0.0095801		0.0129498		0.00252281		0.00789633
[881]	0.0187105		0.00453557		0.00519165		0.0244964
[885]	0.00253583		0.00376861		0.00201421		0.018104
[889]	0.00109832		0.0279527		0.0114628		0.00110312
[893]	0.00960768		0.016436		0.00690044		0.00879473
[897]	0.00213998		0.00244561		0.00401996		0.0157102
[901]	0.00165705		0.0191781		0.0193506		0.0179346
[905]	0.0126515		0.0205882		0.00596805		0.000643444
[909]	0.0140611		0.00428834		0.00132653		0.013575
[913]	0.00381385		0.00595123		0.0264469		0.000537295
[917]	0.0121806		0.00488216		0.0055721		0.0105492
[921]	0.000783092		0.00321177		0.00234453		0.00113052
[925]	0.00339972		0.0014407		0.013384		0.00559424
[929]	0.0271201		0.0129189		0.00600833		0.0167112
[933]	0.00873743		0.00166995		0.00303827		0.0611432
[937]	0.0090818		0.00701319		0.00351756		0.0185219
[941]	0.00407593		0.00555122		0.00608191		0.0152365
[945]	0.00992624		0.0332501		0.00253369		0.0110699
[949]	0.00305354		0.00118849		0.000850346		0.00334321
[953]	0.00703389		0.00256569		0.00536932		0.0220662
[957]	0.00793456		0.0016191		0.0138667		0.00613921
[961]	0.00138087		0.00273172		0.000920585		0.0101054
[965]	0.00295957		0.0154804		0.0158987		0.0050832
[969]	0.0125536		0.000907972		0.0320633		0.000626907
[973]	0.00156851		0.00168391		0.00127609		0.00746999
[977]	0.00422221		0.0203679		0.0103923		0.0117879
[981]	0.00859399		0.00342385		0.00985319		0.00405655
[985]	0.00953788		0.00284485		0.0293385		0.0152264
[989]	0.00526261		0.00161643		0.0274381		0.0153012
[993]	0.0103838		0.0112979		0.00960922		0.00213595
[997]	0.0316536		0.00829171		0.0180179		0.000783677
S5G Table. p-values of sub-sampled GLM with Poisson dispersion for coral diversity
[1]	0.00103757		0.000700801		0.00537009		0.0041671
[5]	0.00639997		0.00227255		0.00433975		0.0103558
[9]	0.00197357		0.00160499		0.00549697		0.0134362
[13]	0.0111981		0.00149532		0.00115287		0.000713856
[17]	0.00362632		0.0099995		0.00575597		0.0161531
[21]	0.00356747		0.0174976		0.00965042		0.00472476
[25]	0.00363617		0.0022932		0.0310201		0.000163829
[29]	0.000956379		0.00382601		0.000268486		0.00224365
[33]	0.0260936		0.00220355		0.000603368		0.0113668
[37]	0.000708747		0.00302348		0.0178453		0.0138131
[41]	0.00136849		0.00827902		0.00209224		0.0104534
[45]	0.000198171		0.000639595		0.000567906		0.0107343
[49]	0.000223695		0.00119738		0.000670439		0.000329797
[53]	0.0106982		0.0089658		0.0189679		0.00170916
[57]	0.000809135		0.00141687		0.00748866		0.00906174
[61]	0.000384503		0.00205689		0.00124323		0.00315357
[65]	0.00285082		0.00988311		0.0146645		0.000109826
[69]	0.0031012		0.0028622		0.00111535		0.00284965
[73]	0.00613288		0.00799087		0.028377		0.00515091
[77]	0.0528715		0.000788005		0.00332313		0.00036134
[81]	0.0019104		0.00265582		0.00898719		0.00230632
[85]	0.00251743		0.00322688		0.000420408		0.0111729
[89]	0.00166063		0.00990023		0.00702741		0.0104917
[93]	0.00437715		0.00197397		0.0027385		0.0112371
[97]	0.00203935		0.000348793		0.000612778		0.0187606
[101]	0.00734218		5771.47		0.00284447		0.0201732
[105]	0.00427552		0.0047188		0.000190107		0.00169071
[109]	0.00119175		0.0233663		0.0210408		0.00153251
[113]	0.00190439		0.00741388		0.00328975		0.00280036
[117]	0.00806072		0.0134608		0.000288281		0.00546134
[121]	0.012531		0.000430949		0.00385302		0.0103395
[125]	0.00416199		0.00473771		0.00584568		0.00105493
[129]	0.00606592		0.000456201		0.0114403		0.0121753
[133]	0.00111363		0.000787922		0.00264305		0.0216937
[137]	0.00909023		5.28325e-05		0.00360133		0.00260554
[141]	0.00500781		0.00155053		0.00591644		0.00247763
[145]	0.00360835		0.000287815		0.0157879		0.002183
[149]	0.000324897		0.0308522		0.00310792		0.0357349
[153]	0.00679998		0.0032264		0.00729092		0.0046667
[157]	0.00510094		0.013308		0.000134744		0.0154494
[161]	0.00448809		0.00710697		0.0139367		0.00181199
[165]	0.00131298		0.014474		0.0127869		0.000392465
[169]	0.00476429		0.000313488		0.00124717		0.00589969
[173]	0.00105918		0.00119964		0.00192768		0.00411091
[177]	0.00171967		0.0101016		0.00421076		0.000458065
[181]	0.00127431		0.00257694		0.00149585		0.000605824
[185]	0.0170971		0.000793876		0.0359824		0.000953526
[189]	0.0055393		0.0125192		0.00290037		0.000160327
[193]	0.00214199		0.00114166		0.00376189		0.000760138
[197]	0.00292388		0.00200316		0.00105522		0.00630658
[201]	0.000632685		0.00564479		0.0134497		0.000538993
[205]	0.010118		0.00298795		0.00281319		0.00207617
[209]	0.000197604		0.00280439		0.00213034		0.00138441
[213]	0.00212776		0.0081632		0.00512998		0.00869028
[217]	0.00442978		0.00685375		0.00620155		0.000344127
[221]	0.033381		0.00417872		0.00793003		0.000941989
[225]	0.000290987		0.00129828		0.0200087		0.000464163
[229]	0.0002588		0.000596423		0.0158048		0.000225675
[233]	0.00381005		0.00625741		0.00121549		0.0202116
[237]	0.00441742		0.0105338		0.000321759		0.0179827
[241]	0.0012516		0.00087913		0.000548103		0.00073206
[245]	0.000167223		0.00127941		0.00332638		0.00538773
[249]	0.000127601		0.00403507		0.00599946		0.00175133
[253]	0.0011549		0.000419427		0.000147085		0.0253398
[257]	0.000738792		0.0178884		0.00093041		0.000888632
[261]	0.00361442		0.000424019		0.000750591		0.000293245
[265]	0.00321892		0.00944961		0.00269254		0.00198239
[269]	0.0102661		0.00416701		0.00335178		0.0232978
[273]	0.00251043		0.00383276		0.00479364		0.00805424
[277]]	0.000232172		0.00679142		0.0131981		0.00258577
[281]	0.00256299		0.00232436		0.00379268		0.00376076
[285]	0.0114395		0.000315276		0.00394761		0.000996954
[289]	0.000658044		0.00134868		0.00310411		0.000228868
[293]	0.00113201		0.00137429		0.0176386		0.0343719
[297]	0.00273748		0.00186606		0.000311913		0.00160551
[301]	0.00818135		0.00118427		0.00272549		0.00019574
[305]	0.000174695		0.00183917		0.00348539		0.000884234
[309]	0.0126161		0.00281404		0.000216937		0.0159292
[313]	0.0167719		0.000325565		0.00292421		6.80956e-05
[317]	0.000522266		0.000243309		0.00946369		0.0508127
[321]	0.000403955		0.00194361		0.00489344		0.00044065
[325]	0.000389782		0.00836363		0.0020066		0.00145862
[329]	0.000123166		0.004309		0.00214686		0.00333577
[333]	0.00810145		0.008358		0.00317917		0.00323515
[337]	0.00586796		0.000404942		0.00244631		0.00275999
[341]	0.0302501		0.00659411		0.00622429		0.00976085
[345]	0.000646624		0.00157639		0.000733276		0.0128697
[349]	0.000535159		0.00136313		0.00247494		0.00758729
[353]	0.00176787		0.00487616		0.00234572		0.00218158
[357]	0.00788322		0.006372		0.000346042		0.00244395
[361]	0.00348612		0.000277742		0.000960958		0.00603178
[365]	0.00271353		0.00134807		0.00678796		0.00363039
[369]	0.00514566		0.00306847		0.0145731		0.00409164
[373]	0.00282786		0.000427034		0.000893725		0.00489918
[377]	0.00113349		4.74133e-05		0.01892		0.00377593
[381]	0.00650462		0.000662578		0.000111703		0.00155645
[385]	0.013281		0.0132132		0.00187638		0.000124862
[389]	0.00682133		0.000550421		0.00213317		0.000547265
[393]	0.00570827		0.00110517		0.00397239		0.00290235
[397]	0.00202406		0.015486		0.0031766		0.00409161
[401]	0.0126384		0.000233481		0.0052249		0.00700937
[405]	0.00325431		0.0142053		0.00162747		0.00241564
[409]	0.00462394		0.00604764		0.00237542		0.00377115
[413]	0.00894475		0.000545792		0.00155521		0.000624963
[417]	0.00203941		0.0122726		0.00883528		0.0040547
[421]	0.00387204		0.000774372		0.0263678		0.0114149
[425]	0.000255741		0.0015225		0.00138629		0.0100447
[429]	0.00110684		0.00969358		0.000724929		0.000511976
[433]	0.0103906		0.00449201		0.0130049		0.00482585
[437]	0.0141502		0.0138192		0.00556983		0.00454791
[441]	0.00143864		0.00346408		0.00316746		0.00059859
[445]	0.00290287		0.00251217		0.000345053		0.000264168
[449]	0.00409898		0.00251734		0.0016024		0.0126439
[453]	0.000165677		0.000920286		0.00138317		0.000539598
[457]	0.0777838		0.011969		0.000790968		0.000601857
[461]	0.0040539		0.000410703		0.00727436		0.0166803
[465]	4.28388e-05		0.00327948		0.00246931		0.00560524
[469]	0.00893784		0.00195972		0.0083341		0.000513473
[473]	0.000788522		6.93143e-06		0.0061738		0.00287097
[477]	0.00441988		0.0192518		0.00617153		0.00140033
[481]	0.0109195		0.00705302				0.01167		0.000424479
[485]	0.00553154		0.0314113		0.00227896		0.00303317
[489]	0.00358637		0.00319347		0.00955882		0.000966467
[493]	0.000318567		0.00059272		0.0024351		0.00294389
[497]	0.00271919		0.00549427		0.00132148		0.0178102
[501]	0.00882129		0.00353633		0.00401425		0.00167144
[505]	0.00542745		0.0515712		0.00701088		0.00445187
[509]	0.0466918		0.000512424		0.00831466		0.0135047
[513]	0.000232861		0.000275778		0.00536383		0.0144416
[517]	4.01228e-05		0.000463911		0.00366611		0.0119412
[521]	0.00142526		0.00420935		0.00167347		0.00473856
[525]	0.00102841		0.000966701		0.00890924		0.000819103
[529]	0.00133612		0.0102968		0.0100335		0.00904767
[533]	0.00123719		0.000836232		0.00261901		0.00369138
[537]	0.0274571		0.00712016		0.004404		0.00122393
[541]	0.00999182		0.00105722		0.000462085		0.000887282
[545]	0.00391355		0.00565346		0.00248293		0.0140537
[549]	0.000170507		0.00284686		0.0079954		0.0018484
[553]	0.00641081		0.00173069		0.00240094		0.00228527
[557]	0.0114691		0.00264112		0.00890965		0.00287148
[561]	0.0163628		0.00639064		0.00331702		0.00263189
[565]	0.0264442		0.00106135		0.0176775		0.00764433
[569]	0.00272131		0.00139717		0.00901553		0.000531619
[573]	0.00396902		0.01006		0.000638301		0.00535798
[577]	0.0185939		0.00497337		0.0100252		0.000691484
[581]	0.00428375		0.00186955		8.31046e-05		0.0138515
[585]	0.0116526		0.00245863		0.0133496		0.00158
[589]	0.00284774		0.00292725		0.00455551		0.00535909
[593]	0.000413206		0.00111041		0.00158699		0.00817617
[597]	0.019334		0.000197635		0.00605358		0.0127603
[601]	0.0121496		0.00147565		0.00445882		0.00211235
[605]	0.00434454		0.00659292		0.00832054		0.000792925
[609]	0.0037212		0.0165571		0.0021793		0.00259359
[613]	0.00107297		0.00176681		0.0199687		0.00535098
[617]	0.00231283		0.000534948		0.00785025		0.00258099
[621]	0.0240629		0.00447611		0.00597913		0.00108004
[625]	0.00277118		0.000553545		0.00912415		0.00213119
[629]	0.00147365		0.00495933		0.000268663		0.000608675
[633]	0.00330883		0.00981459		0.0108614		0.00315535
[637]	0.00116308		0.00390481		0.000383642		0.00658268
[641]	0.00129522		0.00375318		0.00182145		0.00251161
[645]	0.00114032		0.00995279		0.00430441		0.00129549
[649]	0.00371927		0.00798587		0.0155243		0.0268755
[653]	0.0016627		0.000456667		0.00847338		0.0128693
[657]	0.000405579		0.00761949		0.00764975		0.00269753
[661]	0.000579679		0.00102138		0.00602594		0.0133018
[665]	0.00166208		0.00348318		0.00383837		0.00796955
[669]	0.00249353		0.0074383		0.00859064		0.00283609
[673]	0.00143282		0.00287884		0.000426481		0.00514387
[677]	0.00413194		0.000330244		0.00120609		0.00379875
[681]	0.000120718		0.00407748		0.00811631		0.022976
[685]	0.0041709		0.000425152		0.00951827		0.00939069
[689]	0.00803105		0.0093442		0.00423168		0.00264897
[693]	0.00214233		0.00759546		0.00112369		0.00210359
[697]	0.00790569		0.00618839		0.00806452		0.00133841
[701]	0.000154712		0.00767589		0.00184874		0.000273122
[705]	0.000974513		0.00130353		0.00054379		0.00127525
[709]	0.00250279		0.00185687		0.00397125		0.00286699
[713]	0.00184027		0.00155444		0.000566745		0.000399692
[717]	0.000767605		0.00468437		0.0102384		0.0071938
[721]	0.0060759		0.00509631		0.00966064		0.000807058
[725]	0.0131091		0.000627495		0.0283837		0.00517739
[729]	0.00105194		0.00875668		0.00383546		0.00138824
[733]	0.00474699		0.00298547		0.000383903		0.00116212
[737]	0.00313238		0.00057421		0.00234012		0.00464193
[741]	0.0013665		0.00167255		0.00141605		0.00304409
[745]	0.0109913		0.00355316		0.000992631		0.00302786
[749]	0.00235824		0.00237296		0.000903082		0.00234272
[753]	0.0126795		0.00543818		0.00285411		0.00329848
[757]	0.000589418		0.0180572		0.0215544		0.000566093
[761]	0.000439182		0.00585798		0.00177562		0.00181838
[765]	0.0116018		0.00124999		0.0148541		0.00300875
[769]	0.000760601		0.00958627		0.000818999		0.0106993
[773]	0.00192908		0.0124801		0.004841		0.0113229
[777]	0.00245795		0.00139221		0.0018622		0.00274041
[781]	0.000136273		0.000101753		0.00230798		0.0122168
[785]	0.00510494		0.00534411		0.00434799		0.000275168
[789]	0.0123885		0.00392995		0.00496182		0.00334093
[793]	0.00119565		0.00404963		0.00360969		0.00127971
[797]	0.00276238		0.00183226		0.00520907		0.00111442
[801]	0.00152804		0.00158464		0.00137298		0.00107103
[805]	0.00619792		0.00218854		0.00150132		0.00579602
[809]	0.00200557		0.00120491		0.00740267		0.00466874
[813]	0.00153058		0.00692738		0.00174173		5.36813e-05
[817]	0.00388961		0.00246575		0.00238996		0.000165932
[821]	0.0271122		0.0493176		0.00992155		0.000989719
[825]	0.0130729		0.000830063		0.0100563		0.00533648
[829]	0.00085269		0.000223731		0.000585341		0.002563
[833]	0.00218679		0.003169		0.0238728		0.00113395
[837]	0.00740892		0.00367149		0.00284762		0.000462033
[841]	0.00368418		0.00126347		0.00913036		0.000968783
[845]	0.000904505		0.00108957		0.00138338		0.0162507
[849]	0.00489524		0.000629303		0.00602839		5.88222e-05
[853]	0.00338715		0.00222477		0.00170916		0.000769413
[857]	0.00184979		0.0660595		0.00135606		0.00217433
[861]	0.00117738		0.00138797		0.00350819		0.000481058
[865]	0.00504096		0.00144999		0.0119824		0.00472519
[869]	0.00304718		0.00814092		0.00746782		0.00100815
[873]	0.00790271		0.00102833		0.00580245		0.000461152
[877]	0.00208164		0.000111879		0.0055691		0.00060448
[881]	0.000255836		0.00270261		0.00111335		0.0115514
[885]	0.00223571		0.00822265		0.00383273		0.00254532
[889]	0.000319377		7.44276e-05		0.000187467		0.00723988
[893]	0.0202227		0.00226251		0.000733409		0.00227052
[897]	0.00157277		0.0132225		0.000446189		0.00461635
[901]	0.00134315		0.0206042		0.000231895		0.000518554
[905]	0.000591846		0.00151813		0.00118283		0.0232147
[909]	0.00217584		0.00537337		0.000353094		0.000797274
[913]	0.00474101		0.00370307		0.0017691		0.00143325
[917]	0.00101278		0.000507986		0.0283664		0.00298128
[921]	0.00180936		0.00310053		0.000562147		0.000946845
[925]	0.00325636		0.0178203		0.000808701		0.00444082
[929]	0.00474255		0.0129408		0.000697249		0.0542132
[933]	0.00230919		0.00720985		0.00674822		0.00176792
[937]	0.00644785		0.000196262		0.0123153		0.013686
[941]	0.00171105		0.00277119		0.00038335		0.00113352
[945]	0.00202407		0.00139327		0.00100825		0.00117118
[949]	0.00520628		0.00146355		0.000684786		0.00917565
[953]	0.0132939		0.00155466		0.000153188		0.00168729
[957]	0.00705689		0.0144897		0.0169485		0.00349502
[961]	0.00426964		0.0036462		0.000680537		0.000138766
[965]	0.00426693		0.00327165		0.000437337		0.00473738
[969]	0.00170757		0.00132348		0.000223278		0.00288384
[973]	0.0138922		0.0025753		0.0187004		0.000413006
[977]	0.0030446		0.00320543		0.000234398		0.00524702
[981]	0.00721571		0.00309322		0.00103928		0.00743743
[985]	0.00158576		0.000804577		0.00149203		0.00952189
[989]	0.00812483		0.00104686		0.0164906		0.00226726
[993]	0.00178554		0.00350411		0.00850705		0.00586943
[997]	0.000132839		0.00188052		0.00361229		0.000230845
S5H Table. p-values of sub-sampled GLM with Gaussian dispersion for coral diversity
[1]	1.01666e-05		3.4444e-08		3.15251e-07		1.55399e-09
[5]	4.22801e-08		2.91585e-11		2.07731e-12		3.65177e-09
[9]	9.62104e-09		1.24395e-11		1.08976e-11		8.77674e-09
[13]	7.49983e-13		2.94393e-07		5.5086e-11		2.16415e-15
[17]	1.09957e-10		4.42544e-07		8.46965e-12		7.8975e-11
[21]	5.55042e-07		2.40665e-08		2.40044e-09		7.42242e-08
[25]	7.84183e-10		1.10249e-07		2.70781e-09		1.9923e-09
[29]	2.33149e-11		4.29319e-11		6.68647e-11		9.25942e-07
[33]	1.41923e-05		5.93477e-11		6.11948e-10		5.68235e-11
[37]	4.58834e-06		2.19049e-08		1.61643e-07		1.76151e-11
[41]	4.73612e-09		1.52631e-12		1.22613e-05		2.29281e-06
[45]	2.34005e-06		7.58819e-09		2.40943e-10		4.02568e-10
[49]	3.03638e-12		1.46605e-16		2.63051e-15		5.27042e-16
[53]	4.89666e-09		5.99815e-13		1.89876e-09		1.96236e-09
[57]	1.09437e-10		6.0828e-11		1.40514e-08		3.19448e-10
[61]	2.14961e-06		0.000122739		9.30947e-08		6.71935e-09
[65]	2.33131e-13		1.58488e-11		7.14457e-13		8.77253e-09
[69]	6.45529e-09		5.84487e-11		3.00194e-14		1.19048e-12
[73]	3.54013e-09		2.56165e-07		1.08053e-13		1.98937e-12
[77]	4.80382e-12		3.00798e-08		1.17822e-13		9.28851e-12
[81]	5.38089e-10		1.1248e-09		4.49478e-11		3.57354e-08
[85]	2.61064e-09		5.04904e-09		2.36899e-12		4.02589e-09
[89]	2.63338e-07		1.76071e-09		3.09034e-07		1.46045e-10
[93]	9.42607e-06		2.35068e-07		2.80846e-11		7.62002e-06
[97]	6.62837e-14		1.90697e-06		7.39353e-10		3.20981e-10
[101]	2.60417e-07		1.70059e-10		9.02936e-09		5.4089e-11
[105]	3.63611e-11		6.9516e-12		1.12755e-07		2.89648e-08
[109]	7.90341e-12		1.01889e-08		2.77316e-12		1.82151e-09
[113]	7.90711e-11		1.28969e-09		7.58669e-13		6.83051e-12
[117]	8.04567e-10		2.27307e-05		5.66663e-09		4.45407e-09
[121]	1.44822e-09		5.11877e-12		2.78177e-12		2.66667e-13
[125]	3.72454e-06		1.48219e-12		3.12559e-08		4.2496e-06
[129]	1.61842e-11		2.33725e-12		2.95263e-12		1.37963e-10
[133]	1.93196e-09		2.12816e-10		5.24298e-07		3.54678e-08
[137]	1.54375e-09		1.45333e-11		9.63904e-08		4.58041e-08
[141]	1.02323e-08		1.05902e-11		4.42101e-12		1.13616e-07
[145]	6.42579e-08		2.28827e-08		9.28668e-12		2.79297e-12
[149]	4.44779e-10		1.27373e-07		1.17877e-08		3.01105e-08
[153]	1.35531e-10		7.19488e-13		1.98227e-08		1.63878e-11
[157]	1.26474e-07		5.86228e-08		2.94519e-13		1.36256e-11
[161]	2.60756e-07		4.41619e-10		4.54713e-14		2.99564e-11
[165]	6.56485e-08		4.88079e-07		2.03994e-14		3.46184e-07
[169]	5.31087e-09		7.50587e-10		1.51517e-07		2.99914e-09
[173]	6.00139e-07		1.19245e-09		2.28525e-08		3.55712e-13
[177]	3.2195e-08		1.94147e-08		7.24458e-09		1.06717e-13
[181]	2.39523e-09		4.54187e-11		2.37274e-09		6.754e-14
[185]	2.16018e-13		1.82954e-12		1.59422e-10		1.38692e-12
[189]	5.8911e-07		2.6081e-15		4.0661e-08		9.18849e-11
[193]	2.27195e-12		3.94232e-10		5.28427e-11		4.28545e-09
[197]	6.2551e-11		4.98316e-07		1.23735e-09		1.26763e-13
[201]	1.54885e-10		1.02448e-09		4.54559e-07		1.14371e-10
[205]	2.4414e-07		2.89886e-07		3.68479e-10		1.87717e-07
[209]	4.54685e-10		3.40611e-10		2.63234e-14		1.65313e-10
[213]	2.36871e-11		2.19661e-11		1.69505e-05		2.16496e-10
[217]	4.25004e-11		3.06812e-08		6.34494e-12		1.54684e-09
[221]	9.44416e-08		2.90874e-09		1.74073e-13		7.216e-08
[225]	9.28013e-17		3.68761e-08		3.05511e-07		6.35544e-08
[229]	3.52472e-06		0.00231865		5.34802e-14		1.75691e-13
[233]	2.32155e-12		3.9501e-12		3.89604e-10		3.96627e-07
[237]	4.02802e-06		1.99554e-09		5.31967e-10		6.29735e-13
[241]	1.64035e-13		2.9691e-09		6.8074e-08		2.17548e-11
[245]	3.27122e-08		3.7547e-08		5.01929e-11		1.25738e-11
[249]	3.49007e-13		2.32278e-08		3.97493e-07		1.92026e-11
[253]	1.68115e-08		1.41806e-10		5.27886e-13		6.60797e-16
[257]	7.29698e-12		7.87835e-12		7.35629e-09		5.31977e-11
[261]	1.62702e-08		7.18768e-10		4.0475e-07		1.59976e-09
[265]	5.79051e-09		1.41831e-05		9.56615e-11		2.65413e-07
[269]	2.74451e-14		1.02922e-06		1.0343e-12		6.50919e-07
[273]	4.74002e-13		1.18305e-11		1.49585e-12		3.85694e-12
[277]	6.76387e-11		5.02725e-10		7.94557e-08		7.03886e-12
[281]	4.01312e-10		9.47269e-09		2.42909e-08		4.96934e-06
[285]	8.16758e-11		1.24217e-09		2.06597e-11		5.02526e-10
[289]	3.1277e-12		5.38336e-09		8.05077e-11		3.82412e-10
[293]	1.23867e-11		3.2074e-08		6.7484e-05		1.22755e-11
[297]	1.46474e-08		2.25173e-10		1.48335e-10		9.17558e-12
[301]	2.50438e-09		4.98698e-09		3.27294e-09		6.54121e-09
[305]	1.94364e-11		5.96636e-12		8.24947e-12		1.64676e-09
[309]	2.29461e-07		5.2418e-14		5.50166e-07		4.97584e-11
[313]	2.36449e-09		2.5288e-10		5.23456e-13		2.9241e-12
[317]	5.4331e-11		1.41415e-11		2.86994e-11		4.40061e-09
[321]	1.36267e-07		1.01583e-09		1.42106e-07		4.87454e-08
[325]	4.57597e-13		1.54358e-13		1.37039e-05		2.95033e-14
[329]	1.22349e-09		2.02882e-12		6.17168e-13		2.01641e-12
[333]	1.99074e-12		5.87674e-08		1.64732e-10		3.73775e-11
[337]	7.80737e-11		1.78005e-11		1.89706e-09		9.88643e-10
[341]	1.15403e-10		5.81182e-09		2.74566e-12		1.9077e-10
[345]	6.15833e-11		3.13587e-09		2.60861e-10		2.14288e-09
[349]	1.09539e-12		7.81103e-11		3.73651e-09		1.32139e-08
[353]	5.72598e-09		7.91101e-08		2.57432e-10		1.56284e-09
[357]	2.1893e-11		2.61317e-09		1.59391e-12		6.77107e-13
[361]	1.25432e-10		2.77832e-10		7.66919e-11		1.04258e-09
[365]	5.1776e-08		5.90454e-07		1.16398e-13		9.65733e-09
[369]	1.89182e-11		2.8535e-09		3.6007e-10		3.65675e-10
[373]	1.66651e-11		1.40349e-08		4.13074e-11		2.90477e-11
[377]	4.74198e-11		4.25897e-09		9.05871e-09		6.25135e-09
[381]	9.83168e-11		0.000139203		4.00138e-13		7.0218e-08
[385]	2.7348e-09		4.63558e-08		3.30824e-10		2.56602e-11
[389]	1.87398e-11		4.62868e-11		8.17677e-07		2.14064e-07
[393]	1.27425e-11		1.17049e-06		1.71225e-11		2.94705e-08
[397]	1.05092e-14		1.09821e-11		9.51019e-08		5.59915e-08
[401]	1.36257e-11		2.54954e-08		3.79707e-07		1.77366e-10
[405]	1.12775e-09		4.88705e-09		9.76915e-07		1.85933e-09
[409]	3.17605e-11		1.04187e-08		5.52239e-11		6.27118e-09
[413]	5.91686e-10		8.79011e-10		2.216e-09		1.01402e-09
[417]	1.26984e-10		4.42542e-07		2.40652e-09		2.84188e-11
[421]	1.57224e-11		5.19918e-07		1.20335e-11		3.93929e-08
[425]	2.43131e-12		4.64468e-12		1.56711e-05		5.69085e-13
[429]	1.01383e-10		4.74341e-09		3.5984e-08		1.77439e-07
[433]	1.50921e-10		2.68101e-09		1.73402e-09		1.34192e-10
[437]	1.45446e-15		1.465e-08		1.58445e-09		7.64467e-09
[441]	9.07903e-07		3.22107e-10		1.1128e-10		3.16577e-12
[445]	1.78978e-12		1.0339e-10		4.40761e-11		1.92774e-10
[449]	3.80939e-10		6.5248e-07		1.95639e-12		2.26441e-10
[453]	3.12738e-08		9.22063e-10		1.93768e-06		2.09389e-11
[457]	3.18239e-11		6.69006e-08		1.00341e-12		5.83367e-08
[461]	9.65835e-12		1.96865e-12		3.25355e-08		1.66012e-09
[465]	7.4895e-12		3.28947e-11		8.99275e-12		9.17505e-09
[469]	1.90859e-13		6.42066e-08		2.34455e-09		1.57862e-09
[473]	4.44421e-10		1.3853e-11		6.48335e-09		1.85241e-08
[477]	6.38518e-07		1.696e-12		3.36835e-15		3.9532e-11
[481]	1.87125e-10		3.03896e-10		2.39335e-08		7.80601e-11
[485]	3.67893e-09		3.21647e-10		5.34171e-12		1.01034e-12
[489]	1.87909e-09		5.23055e-07		4.65927e-07		2.83546e-09
[493]	1.89663e-07		3.72161e-10		4.91505e-12		8.01533e-12
[497]	2.31534e-09		5.05858e-11		5.61101e-09		2.81513e-11
[501]	2.02741e-08		6.41588e-12		7.96366e-07		2.9014e-08
[505]	5.39654e-13		1.39087e-11		7.38659e-12		3.30416e-09
[509]	1.4464e-11		1.10885e-08		8.49601e-11		2.10223e-09
[513]	5.60558e-11		1.87434e-08		1.99635e-10		6.41219e-13
[517]	1.82027e-09		1.41378e-08		2.4194e-15		4.68978e-09
[521]	4.48169e-11		3.25308e-15		1.20642e-08		3.04704e-05
[525]	8.98634e-12		1.5735e-10		3.56528e-11		1.84354e-08
[529]	1.22362e-09		3.18149e-09		6.6088e-13		5.30923e-11
[533]	5.11295e-11		3.29911e-13		2.72264e-09		3.06988e-08
[537]	1.38887e-09		2.62578e-09		1.19549e-11		3.4699e-10
[541]	2.87848e-12		1.59853e-08		1.52253e-09		1.44883e-08
[545]	2.7978e-08		2.61311e-07		6.07145e-09		4.55079e-11
[549]	2.71465e-08		5.34432e-10		1.31188e-07		9.70982e-09
[553]	1.02876e-08		5.05459e-10		1.0388e-09		1.04325e-13
[557]	4.60522e-11		1.15748e-11		3.61459e-07		2.43675e-11
[561]	4.43549e-09		3.98305e-08		8.91025e-12		1.52388e-14
[565]	7.99812e-09		2.31869e-09		1.7997e-09		1.36028e-08
[569]	1.7389e-07		3.0231e-13		3.15125e-09		5.7991e-09
[573]	8.30645e-10		1.34691e-09		2.81614e-09		1.68347e-10
[577]	3.69716e-12		9.91182e-10		1.25225e-12		6.71439e-09
[581]	2.06899e-11		1.60644e-12		4.04361e-10		7.68188e-11
[585]	7.97427e-11		2.30806e-07		1.9345e-14		7.76956e-13
[589]	1.55651e-07		6.18463e-12		2.75118e-10		7.36427e-10
[593]	3.56771e-10		7.23246e-15		2.01019e-07		8.44443e-10
[597]	9.93223e-11		4.64427e-11		6.43278e-16		2.22997e-07
[601]	2.15163e-08		6.81987e-08		7.52867e-08		2.16387e-11
[605]	4.20975e-07		2.6321e-09		6.0977e-06		2.4999e-07
[609]	1.21188e-08		3.15129e-11		1.98938e-06		4.69097e-09
[613]	3.39683e-08		3.25406e-10		7.78819e-13		1.7881e-09
[617]	9.57633e-12		2.82753e-10		9.47754e-07		7.99119e-11
[621]	4.76718e-14		2.12187e-08		1.79071e-10		2.63455e-05
[625]	1.71654e-10		2.30994e-07		2.71755e-11		1.92942e-11
[629]	1.26715e-08		4.83381e-12		9.94588e-07		1.38906e-09
[633]	7.05257e-06		3.04726e-06		4.41824e-10		1.0454e-09
[637]	2.58888e-11		9.01962e-13		1.20517e-11		4.63775e-10
[641]	4.2451e-08		5.03677e-10		1.9191e-10		4.38916e-15
[645]	1.37644e-08		1.24604e-11		2.36647e-12		3.48073e-11
[649]	2.28927e-12		4.00302e-10		8.82401e-14		3.77288e-11
[653]	9.1862e-12		3.1853e-09		3.70658e-11		3.94339e-10
[657]	9.23531e-09		4.53616e-09		3.14827e-11		4.48918e-08
[661]	4.49522e-08		3.25975e-10		3.73876e-11		1.35623e-08
[665]	3.29757e-11		2.01669e-09		3.92956e-12		2.88979e-10
[669]	1.18089e-10		4.32459e-10		3.32439e-10		3.40743e-12
[673]	1.94286e-14		9.9136e-07		2.83079e-11		5.99839e-11
[677]	2.42086e-14		3.69213e-11		7.30766e-12		9.60952e-09
[681]	1.60598e-10		2.13901e-12		1.09003e-12		3.4394e-06
[685]	1.21197e-10		7.69279e-19		8.11385e-08		1.58196e-10
[689]	8.08405e-10		2.82938e-07		1.14957e-07		4.89579e-14
[693]	3.72793e-08		1.35409e-07		3.35417e-12		8.78601e-11
[697]	5.16231e-12		4.33236e-09		6.62423e-12		1.38859e-07
[701]	6.27053e-11		5.31037e-10		1.84723e-08		5.04859e-10
[705]	6.88609e-11		6.27929e-08		2.43952e-10		1.8174e-07
[709]	1.00307e-10		6.92072e-11		2.48491e-10		1.24689e-09
[713]	1.95538e-11		9.32393e-09		5.66e-10		1.29579e-08
[717]	1.30341e-13		2.76639e-09		4.31507e-09		5.07555e-13
[721]	2.09448e-09		9.79443e-13		2.38445e-08		1.4709e-11
[725]	4.04946e-08		2.42214e-08		1.5554e-10		1.11398e-07
[729]	8.84933e-12		3.28707e-11		1.05174e-09		5.5207e-12
[733]	1.45624e-11		4.60183e-10		6.29321e-08		2.75302e-12
[737]	2.36017e-09		5.36394e-09		5.51776e-12		9.28157e-14
[741]	7.11873e-09		4.07953e-10		5.67225e-10		4.47633e-13
[745]	4.66082e-08		3.09313e-08		1.55981e-10		8.14266e-11
[749]	1.49614e-10		3.89276e-11		1.343e-09		1.93227e-10
[753]	8.88975e-09		3.29061e-13		2.58426e-09		8.40374e-10
[757]	1.21724e-10		7.06626e-14		6.48264e-11		3.24955e-09
[761]	2.32015e-05		1.76515e-10		7.23461e-12		3.91345e-09
[765]	1.2443e-11		1.52225e-08		2.38814e-12		4.55361e-10
[769]	7.28692e-11		7.95201e-07		8.85581e-11		8.40693e-12
[773]	1.85729e-10		6.02919e-10		1.12287e-10		9.03042e-12
[777]	3.17232e-13		3.2982e-06		2.51311e-09		1.74498e-06
[781]	6.18309e-10		5.94706e-11		7.3924e-12		2.78573e-12
[785]	5.47521e-08		1.1756e-16		4.13997e-09		1.29599e-10
[789]	4.95018e-07		7.05344e-16		1.53841e-09		3.03595e-13
[793]	6.89398e-12		2.19122e-11		7.78904e-09		6.97293e-12
[797]	1.49402e-11		2.72513e-08		3.87241e-07		1.67768e-09
[801]	1.30234e-09		3.68548e-12		3.51325e-08		7.4774e-09
[805]	8.96836e-12		2.06778e-11		1.32967e-10		2.33407e-13
[809]	1.12582e-09		3.69597e-07		3.24523e-09		1.64028e-10
[813]	4.46932e-10		2.22257e-09		4.72464e-08		6.1974e-09
[817]	1.55444e-08		1.69234e-13		7.94586e-07		9.2151e-11
[821]	3.05169e-07		4.05574e-10		1.68285e-09		8.81348e-08
[825]	9.1108e-11		3.00322e-09		2.79059e-08		1.28261e-10
[829]	8.90323e-08		2.11457e-08		4.49126e-12		2.94426e-10
[833]	1.30503e-11		6.04914e-11		1.11492e-08		1.43303e-11
[837]	1.73026e-08		3.71898e-11		7.83149e-15		2.3152e-11
[841]	4.94768e-11		1.45275e-09		5.46173e-10		1.68315e-09
[845]	1.18337e-07		6.16041e-13		4.47067e-06		6.34495e-11
[849]	4.9861e-07		7.77457e-06		5.21851e-12		1.42853e-13
[853]	1.0514e-09		1.05866e-10		5.70106e-11		3.5867e-10
[857]	4.00752e-07		7.68278e-08		1.17408e-08		1.02471e-11
[861]	3.15605e-09		5.36826e-08		1.23946e-13		2.09323e-05
[865]	1.53631e-09		2.87877e-11		9.16132e-10		1.12605e-08
[869]	1.59089e-12		1.85214e-11		3.25794e-11		1.24531e-07
[873]	1.21294e-12		3.30192e-11		1.52384e-13		2.05474e-10
[877]	2.99722e-12		5.07016e-07		5.94426e-10		1.55414e-10
[881]	1.68097e-12		4.32157e-09		2.22879e-09		8.22133e-13
[885]	1.12169e-11		1.35969e-06		2.62125e-09		1.75026e-12
[889]	2.93918e-07		6.51236e-11		1.1733e-07		1.29983e-08
[893]	1.88169e-14		2.5736e-12		6.65676e-10		4.9021e-09
[897]	6.42343e-11		1.03963e-07		3.60884e-09		9.8565e-12
[901]	7.10598e-10		7.22812e-08		1.85906e-09		1.69232e-09
[905]	1.01304e-10		7.6193e-08		3.97068e-07		1.42341e-12
[909]	2.45134e-14		1.67018e-09		1.43457e-12		7.58982e-09
[913]	3.86221e-10		2.66188e-07		1.11612e-16		5.90754e-08
[917]	7.48545e-10		6.881e-13		4.81746e-09		6.45274e-09
[921]	1.45437e-09		2.13883e-10		4.09855e-08		9.62527e-12
[925]	2.31797e-09		3.63138e-10		1.86716e-10		1.29722e-13
[929]	4.57341e-11		3.50252e-09		1.9734e-10		4.34112e-14
[933]	7.03441e-10		5.50991e-14		3.55837e-08		2.03908e-13
[937]	1.98405e-09		5.93252e-13		8.29618e-10		8.01695e-08
[941]	1.25698e-10		1.2643e-10		7.07479e-10		1.69616e-09
[945]	7.9351e-09		5.90818e-09		5.93937e-07		1.14082e-08
[949]	2.35028e-09		7.1592e-11		1.09736e-09		3.63244e-09
[953]	3.93473e-09		5.15099e-08		9.41202e-07		9.88379e-06
[957]	1.91674e-12		2.00855e-06		6.02271e-10		4.28426e-09
[961]	1.47495e-10		6.57454e-07		1.56741e-09		5.09711e-09
[965]	8.76081e-06		2.81505e-11		4.28112e-12		7.69884e-11
[969]	1.21316e-07		1.50907e-14		1.37334e-05		3.11106e-09
[973]	1.91414e-09		9.33277e-10		1.05542e-08		2.3605e-09
[977]	9.42809e-09		2.9676e-11		4.24544e-10		1.90438e-09
[981]	3.11391e-09		4.01137e-13		1.54752e-10		4.70112e-10
[985]	4.17141e-08		7.18304e-12		5.13691e-09		2.84755e-10
[989]	2.92644e-09		1.44756e-10		1.02338e-08		4.97824e-09
[993]	2.36897e-12		1.74303e-07		1.54619e-10		2.47759e-08
[997]	2.40352e-11		2.55153e-09		5.09015e-13		3.82173e-09
